# Supplementary material for: A BAC based physical map and genome survey of the rice false smut fungus Villosiclava virens
Source: BMC Genomics. 2013 Dec 16;14:883. doi: 10.1186/1471-2164-14-883 (PMC3878662; doi:10.1186/1471-2164-14-883)
Supplement: Additional file 4: Table S1 — Information about the SSRs and the primers. With the SSRs and their flanking sequences as input, a total of 836 pairs primers were designed for SSR loci by Primer3 program. [file 1471-2164-14-883-S4.xls]

## Sheet: Sheet3
Seq id	SSR motif	SSR start pos	SSR sequence	SSR length	fwd primer	rev primer	TM left	TM right	PCR product size
Contig6	A	205	AAAAAAAAAAAGAAGAAAAAAAAAAAAAAAAAAAAAAAA	39	TTGTGCTTTGCCGCCTAAAC	CCGAGATAACGGCTGAGCTT	59.969	59.897	208
Contig17	A	197	CGGCGGCGACGGCGGCGGCGGCG	23	TGAACCCACAAACCACACGA	TTGCATCCACTGGTGAGGTG	60.035	60.251	180
Contig17	A	570	AAAAAAAAATAAAAAAAAATAAAAAAAAA	29	GTGATCTGATGAGCTCCGGG	AGTAACACCACCGACATCTCT	59.967	58.474	190
Contig32	GTCCAT	434	GTCCATGTCCATGTCCATGTCC	22	TGCATGTGTTCACTGCAACC	GTCGATAGGGTGGAAACGGG	59.615	60.179	179
Contig35	ATC	407	ATCATCATCATCATCATCATCATCATCATCA	31	ATACGGGCCAGTTGCAGAAA	GGTGGTAGACGCTTGGGTAG	59.962	59.825	149
Contig39	GTCATC	781	TCGTCATAGTCATAGTCATCGTCATCGTCATCGTCATCG	39	GAACAGAGGCAAGAGGGAGG	GCCCTGAATTGAGTTGTCGC	59.748	59.831	191
Contig53	TCA	395	TCATCGTCATCATCATCGTCATCATCATCA	30	TGGTGCATGGCGAGATTCAA	GGCGTCATTGAAGTCGAAGC	60.322	59.905	237
Contig58	T	108	TTTTTTTTTTTTTTTTTTTTTTTTTTTT	28	CGTCGACAACTCCTTGCTTC	GTCGCAATGTGCCCAATTGG	59.215	60.737	201
Contig59	AAC	188	AACAACAACAACAACAACAACAACAACAACAACAACAACA	40	ACAGGAACGAACAGCCAAGT	GGTTGATGGCGAGGACAAGT	59.82	60.322	250
Contig60	TTTC	352	CTTTCTTTTCTTTCTTTCTTTCTTT	25	CCTTTGAAATAGCGCTCGGC	GGTCGGACATCTCCACCAAG	59.972	60.108	152
Contig63	GATGC	243	GATGCGATGCGATGCG	16	TCAGGCTGTGTGATGTGCTT	GGAGCACTGCACTTTGTTGG	59.891	59.969	249
Contig68	AAAAG	522	AAAAGAAAAGAAAAGAA	17	GCGCGCGTGGTATTATGTAC	GCCGATGCACGTGACCA	59.84	60.419	150
Contig73	AAAAC	72	ACAAGACAAGACAAGACAAGATAAGACAAGACAAGAC	37	GTTAAAGCGGACAAGCAGCC	CTTGCCAACGTCATTCCGAC	60.11	59.834	184
Contig73	AAAAC	113	CAAAAGAAAACAAAACAAAACAAAACAA	28	GTTAAAGCGGACAAGCAGCC	CTTGCCAACGTCATTCCGAC	60.11	59.834	184
Contig77	CCTGT	283	CCTGTCCTGTCCTGTCCTGTCC	22	CCCGGTCCAACAAGCTACAT	GCATTTCTCTGCGTTTGAGGG	60.035	60.136	181
Contig98	TGGAG	623	TGGAGTGGAGTGGAG	15	ATGCATGAGTGTTGCCTCGA	GGCCCTTGATGAAGCCTGAT	60.036	60.106	227
Contig103	TCTTT	339	TTTCTTTTCCTTTCTTGTCTTTTCTTTTCTTTTCTT	36	TCTCTCTCTGCCTTTGCACG	AGACGCTGCAGAGAAATCCC	60.038	60.108	181
Contig114	TTA	289	TTATTATTATTATTATTA	18	TACCGCGGGCCTTACCTATA	GGCAGGCTAAGGCTTACGAT	59.888	59.893	249
Contig115	TCT	382	TCTTCTTCTTCTTCTTCTTCT	21	GCGGTTGGAAAGAGCACTTG	GCTTTGAACCGTGCAACTGT	60.04	59.899	228
Contig122	AGA	278	AGAAGAAGAAGAAGAAG	17	ACGCCAGAAGTCTACTTGCC	GGAATCCACCATCGGGCTAG	60.037	59.965	173
Contig123	A	468	AAAAAAAACGAAAAAAAAAAAAAAAAAAAAAAAAAAAAAAAAA	43	GTGCTGCAGCCATTTCAGAC	ACAGTAACCATCCCTGCTGG	60.109	59.379	168
Contig151	GCCCC	316	GCCCCGCCCCGCCCCG	16	CGCGCAGGCTACTGTAGTAA	CTGCAGCCAGTCCATACTCC	59.9	60.179	202
Contig165	AAAAT	249	AAAATAAAATAAAATAA	17	GGACTTACGATAGGCCTAGCT	CCGCTATAGGAATAAGAGGAGGC	58.483	59.869	221
Contig167	GCCT	319	GCCTGCCTGCCTGCC	15	CCAGTGCTCAGGTTCTCAGG	AGACTCTGGCAGGCATGAAC	60.037	60.036	223
Contig169	T	421	TTTTTTTTTTTTTTTTTT	18	ATGTCGAGTGGCAAACTGCT	CGCACGCGATTCATTTCCAT	60.25	59.972	208
Contig170	A	602	AAAAAAAAAAAAAAAAAAAAA	21	TGGGACTTGCTAGCACTTGG	GCTGGACCCACCTTTCTGTC	59.963	60.607	145
Contig176	GTGCCA	359	GTGCCAGTGCCAGTGCCAGTGCCAGTGCCAGTGCCAGT	38	GTCTGGTCTCTGGCAGCAAT	TTTGTCGTTGGCCAAGAGGT	60.036	60.107	226
Contig177	TTA	260	TTATTATTATTATTAT	16	GAAACGCTCTACTAGGCGGT	GCCTAAACCGGCTTCTTAATAGG	59.545	59.186	209
Contig181	A	499	AAAAAAAAAAAAAAAAAAAAAAAAAAAAAAAAAAAAA	37	TGTGCCAAATCATGACCGGA	TAGCCGAGAACAAGCCGTAC	59.963	59.828	157
Contig187	TGC	405	TGCTGCTGCTGCTGCTGCTGCTGCTGCTGCTGCTGCTGCTGCTGCTGCTGCT	52	GGTAGAACAGCTGCACAGGG	GCAATTGAGGCGTCACACTT	60.675	59.407	250
Contig202	AT	437	AAAGAAAGAAAGAAA	15	GTCAGCTGCCTTTGTTCTGC	GGTATATTCGCGCCGGTACC	60.04	60.734	242
Contig202	AT	510	ATATATATATATATATATATAT	22	GTCAGCTGCCTTTGTTCTGC	GGTATATTCGCGCCGGTACC	60.04	60.734	242
Contig213	A	297	AAAAAAAAAAAAAAAA	16	AAAGGAGACGTTGGCATCGT	CTGATTCGGATGGTCGTGCT	59.965	60.179	202
Contig223	CTGCGA	77	CTGCGACTGCTGCTGCGACTGCGACTGCGACTGCGACTGCGACTGCGA	48	GCGTCTCAAGCCTCCATCAA	GATTCTGGGCGAGCGGATTA	60.392	59.966	246
Contig230	TTTAT	221	TTTATTTTATTTTATTTT	18	GCCCGTTCACATGCTTGTTT	AGGTGAAAGGGAAGGAGGGT	59.968	60.104	203
Contig234	TACC	545	TACCTACCTACCTAC	15	TCTCGTTGGATGAGGCATGG	TACAAGTCGCATCGTGTCGT	59.821	59.761	229
Contig238	GTGCG	150	GTGCGGTGCGGTGCGGTGC	19	ATGGTGACGGATGCCAGC	CTCGTTCCCATTCGAAACGC	60.125	59.905	159
Contig241	TGAA	597	AAAGAAAGAAAGAAAGAA	18	GGCAGAGGATTCCAACAGCT	GCGTTGGCTCAGCATTCATT	60.035	59.828	223
Contig245	CT	111	CTCTCTCTCTCTCTCT	16	CATCAGCCTCCTCCCAACTG	GCTTTAGAGCCATGCATGCA	60.107	59.257	181
Contig258	GCG	17	GCGGCGGCGGCAGCGGCGGCGGCGG	25	CTCGTCGGCGGCATCAG	CCCTCACTGTTCCCTGTTCC	60.653	59.963	222
Contig262	AAGAA	461	AAGAAAAGAAAAGAAAA	17	TGCAGCTTCCGCTTATTGGA	GTACTCCTGCTCCGTTTCCC	60.036	60.108	130
Contig271	GCCAG	232	GCCAGGCCAGGCCAGGCC	18	GCTGACACCAGACTAGTCCC	GATCGGATATTGGGCCTGGG	59.467	60.035	173
Contig272	AAG	536	GAGAGAGAGAGAGAGAGAGAGAGAGAG	27	TGTCGCGACAGTAGAAGACG	AGAGAGCTAAGGCGTCGTTT	59.835	59.111	201
Contig272	AAG	570	AAGAAGAAGAAAAAGAAGAAGAATAAGAAG	30	TGTCGCGACAGTAGAAGACG	AGAGAGCTAAGGCGTCGTTT	59.835	59.111	201
Contig276	T	189	TTTTTTTTTTTTTTTTTCTTTTT	23	GAAGGAGAAACAAGTGCGCC	ACTGCCGAGAACGTGTACAG	59.761	60.039	202
Contig295	TCT	478	TCTTCTTCTTCTTCTCCTTCT	21	AGCTCCTCCTCCTCGATTGT	ATGCCGTTGAGGAGGTCAAG	60.033	60.036	139
Contig296	GAAAC	502	GAAACGAAACGAAACGAAACG	21	TGACCAACGTGGCGGATAAA	ATGAAACCACACAGCAACGC	59.965	59.969	209
Contig317	AG	240	CCACCCACCCACCCACC	17	AACGACGTGTCACGAGAGAC	ACGACCTGCGGGATCAAATT	60.041	60.035	153
Contig317	AG	389	AGAGAGAGAGAGAGAGAGAGAGAGA	25	TTTGCTTCTGCGTTCTTGCC	CTCCGCATTGGTGTTGGCT	59.969	60.973	250
Contig318	CAC	217	TTTTTTTTTTTTTTTTTTTT	20	TCAGAGGGCCCTTCTACCAA	TGACGTCTTTGCCAGAACGT	59.882	60.179	238
Contig318	CAC	393	CACCACCACCACCACCAACCACCAACCACCAC	32	GGTCTGGCTGGTTCATCGAA	GCAGTGAGTTGTCGAGTCGA	60.036	60.04	219
Contig320	CCAAA	156	CCAAACCAAACCAAAC	16	TCATGGCCGAATGCTACCAG	GCAGGCGAGGATAGAAACGA	60.179	59.898	218
Contig321	AAACCC	174	CCCCCCCCCCCCCCCC	16	CGTCTCAATCCTGTCGGCTT	TGAAATCCCTTGTCGTCGGG	60.109	60.037	250
Contig321	AAACCC	256	AAACCCAAACCCAAACCC	18	CACATTGTGCTTCCATGGGC	CAATCTCTTGCCGGCGATTG	60.109	59.971	248
Contig336	CTTCA	315	ATGCAATGCAATGCA	15	GCAAGCAACATGGGTACAGC	CCCGAGACGAGAACGATGAG	60.109	59.972	214
Contig336	CTTCA	463	CTTCACTTCACTTCA	15	TACAGCCTGGATGCAATGCA	CCCGAGACGAGAACGATGAG	60.034	59.972	200
Contig340	TGCTGA	546	TGCTGATGCTGATGCTGATGCTGATGC	27	GAAACGCAGACATGGTGCTG	TCGTACCGTTCTTCCGTTCC	60.11	59.759	125
Contig342	C	255	CAGGCAGGCAGGCAGG	16	CCCAAAGCCGCATCCCTAAT	CTAGCCGCACGTGTTTCATG	60.468	59.905	242
Contig342	C	276	CAGCCAGCCAGCCAGCCAGCCAGCC	25	CCCAAAGCCGCATCCCTAAT	CTAGCCGCACGTGTTTCATG	60.468	59.905	242
Contig343	GGCT	38	GGCTGGCTGGCTGCCTTGGCTGGCTGCCTTGGCTGGCTG	39	GGGTGGTGACGGCTCAG	GCGAAAGGAGCCAGAGATGA	59.682	59.823	180
Contig347	GCGT	324	GCGTGCGTGCGTGCGTGCGTG	21	GCCGACGTTGTCTCCAATTG	AGTCCCGGTCTGTACACACA	59.834	60.469	182
Contig348	GATTG	57	GATTGGATTGGATTG	15	CTGCTTGCGGATAGGCCTG	TGGCATTGACCCATGCTGAT	60.891	60.033	160
Contig354	CAG	461	GCAGCAACAGCAGCAGCAGCAGCA	24	ATTGACCCTCATGCAGCTCC	GGCATTCTAGCTTGAGCCCA	60.107	60.107	185
Contig355	CTGTC	440	CTGTCCTGTCCTGTCCT	17	TCCCGCTCCTATCCGAGAAA	TTCCTTCTCTCTCCTCTCCC	60.106	57.161	174
Contig362	T	319	CCCCCCCCCCCCCCCC	16	TGATCCTGGTACGTCGTCCT	ATGGCATACTGTGGGCAACA	60.035	59.961	137
Contig362	T	335	TTTTTTTTTTTTTTTCTTTTTT	22	TGATCCTGGTACGTCGTCCT	ATGGCATACTGTGGGCAACA	60.035	59.961	137
Contig364	GTG	226	GCTTGCTTGCTTGCTTGCTTGCTTGCTTGCT	31	TCGGCTGAAGACCTGAAAGC	CCTCAACCTATGCCAACCCT	60.321	59.374	250
Contig364	GTG	412	CGTCGTCGTCGTCGTCGTCGTCG	23	GGGTTGGCATAGGTTGAGGT	GACCACCACCACCACCAC	59.668	60.203	149
Contig369	TA	430	TATATGTATATATATATATATAT	23	CTTCCCTTGGCATTGCAACC	GGGCCCTCTTTAGGCACAAT	60.037	60.033	208
Contig370	GCC	340	CGTCGTCGTCGCCGTCGTCGTC	22	ACAGAAGCAGCCAAGAAGCA	GATGGGTGTAGGTCCGGATG	60.179	59.607	243
Contig370	GCC	383	GCCGCAGCCGCCGCCGCCGCCGCCGCC	27	ACAGAAGCAGCCAAGAAGCA	GATGGGTGTAGGTCCGGATG	60.179	59.607	243
Contig374	AGC	238	AGCAGCAGCAGCAGCAGCAGCAGCAGCAGCA	31	GGTTCAAAGCCTCTGCAGGA	AGTCGATTGTGTCTGGGCAG	60.251	60.037	201
Contig394	TGA	250	GATGATGCTGATGATGATGATGAAGATGA	29	TATCGAGGCCAAAGCTTGCA	ACTTTGATGTGCCAGGCTGA	60.036	59.889	233
Contig399	AAGG	130	AAGGAAGGAAGGAAGAAGGAAG	22	AGGCAGAGAGATAGGGAGCA	TACGCAAGCGACTTAGAGCC	59.44	60.179	213
Contig404	GTCTG	195	TCTGGTCTTGTCTGGTCTGGTCTGGTCTGGT	31	AAGATGCCCAACTGCAAGGT	CGCCATGCTGCTACCAGATA	60.179	59.966	246
Contig406	TTTTA	632	CAACTCAACTCAACTC	16	ATTGACAGCTCGAAAGGCCA	AAGAAGAAGGGTGTCGCCAG	59.963	59.965	245
Contig406	TTTTA	691	TTTTATTTTATTTTATTTTATTTATTTT	28	CTGGCGACACCCTTCTTCTT	GACTCTGGTCCAATGTGGCA	59.965	59.963	142
Contig410	A	311	AAAAAAAAAAAAAAAAAAAAA	21	CCGCAGATCAAGAAGTCGGA	TTCTCACAGTTTCCGTCGGG	59.827	59.967	170
Contig413	TCT	57	GCTCGTGCTCGTGCTCGT	18	TTAAGGAAGGAGCCCACGTC	TGAAGACTTGGCGATGTCCC	59.388	60.036	229
Contig413	TCT	489	TCTTCTTCTTCTTCTT	16	CAAGACTGCTTGTCCGTCCT	TGCCGTGATGTGATGCTCAA	59.966	60.321	193
Contig419	T	163	TTTTTTTTTTTTTTTTCTTTTTT	23	AGACCGGTTTCGTGGTCTTC	CCGCAGTCAGACTCTGTGTT	59.967	59.967	198
Contig427	CAG	393	CAGCAGCAGCAGCAG	15	AGTGGTGGCAGAAGAAGTCG	CTATCGCCCTGGTAGTACGC	59.966	59.76	214
Contig430	AAAT	559	AAATAAAAAATAAATAAATAAATAAA	26	GTTCCGTTCTTCCGTTCCCT	GCCACAGGCTGAAATCTTCT	59.966	58.168	180
Contig438	CCGCGT	369	CCGCGTCCGCGTCCGCGTCCGC	22	TTCCACTCGCACCAGCATC	GGGCTGATGTCGAGATAGCC	60.376	60.038	173
Contig439	C	240	CCCCCCCCCCCCCCCC	16	AGGACACTTGGTGGAATGGC	ATTCATGACGCCTGCAATGC	60.251	59.898	245
Contig444	CAAG	364	CAAGCAAGCAAGCAAGCAAGCAAGCAAGCAAG	32	TACGAGAAACAGGCTGCTGG	AAAGCTCGCCATGTCCTCTC	60.037	60.108	185
Contig446	GGA	290	GGAGGAGGAGGAGGAGGAG	19	TTGACCTGGAGATGGATGCG	GCCAGCCAGGTGGTAATGAT	59.821	60.107	221
Contig459	AAG	243	AAGAAGAAGAAGAAGAAGAAGAAGAAGAAGAAGAAGAAGAAGAAGAAGAAGAAGAAGAAGAAGAAGAAGAAGA	73	GCGAGAGGCGACATGATACA	CCGAGAACTCCTGCTTCGTT	59.969	60.038	241
Contig479	AAG	44	AAGAAGAAGAAAAAGAAGAAGAATAAGAAG	30	GGGAGAGAGAGAGAGAGACCC	GTCTCCTCCTCACCAACTGC	59.857	60.037	161
Contig481	CGCC	405	GAAGAAGAAGAAGAAGAAGAAGAAGAAGA	29	AGGTGGTCCGACTGTCAGAT	GCGAGACTCAAGACGACGAT	60.252	59.903	239
Contig481	CGCC	435	GAAACAAAACGAAACGAAACGA	22	AGGTGGTCCGACTGTCAGAT	GCGAGACTCAAGACGACGAT	60.252	59.903	239
Contig481	CGCC	457	TACGATACGATACGATACGA	20	AGGTGGTCCGACTGTCAGAT	GCGAGACTCAAGACGACGAT	60.252	59.903	239
Contig481	CGCC	549	CGCCCGCCCGCCCGCCC	17	ATCGTCGTCTTGAGTCTCGC	GAAGATGAGGGCGGGAAAGG	59.903	60.465	155
Contig485	TCC	61	TCCTCCTCCTCCTCCTCC	18	CCAGCCTCGTGGATTCTTCT	ACTCGTCCTTGAGCTTCTGC	59.461	60.038	177
Contig489	ATAATC	103	TTTTTTTTTTTTTTT	15	GGGTCTGAAGTCCAGGATGTG	GGTTATTCCAGCCCGGGTG	60.066	60.453	134
Contig489	ATAATC	240	ATAATAATAATCATAATCATAATCATAAT	29	TCCGACATGACCCTGAAAGC	AGCAGCGGTCAAGAACTCAA	60.036	59.893	188
Contig503	A	150	AAAAAAAAAAAAAAAAAAAAAAAAAA	26	ACATTCAGAACCAGGGCAGG	TTGGACAAGCTCGTATCCGG	59.961	59.825	205
Contig506	A	296	AAAAAAAAAAAAAAAAAAAAAAAAAA	26	TTCTGGTTGTTCCTGGCAGG	CTTGCTTGGCCTTGATCGTG	60.179	59.83	155
Contig509	GAG	491	GAGGAGGAGGAGGAG	15	AGGACCTCATGAGCTCCCAT	CAGGCTACCGACAGCTATGG	60.03	59.967	215
Contig513	TCG	62	TCGTCGTCGTCGTCGT	16	GCTGCTTGTCATCTGGCCTA	TCGAGGTGCCTCACATCAAC	60.108	60.037	210
Contig518	TGAG	159	TGGTGGTGGTGGTGGTGGTG	20	TCCAAGGGCGTTTACGGAAA	GAAACGCATTGTCGTCCCTG	59.892	59.834	249
Contig518	TGAG	181	TGAGTGATTGAGTGAGTGAGTGGGTGAGTGAGTGAG	36	TTCTGTCTGGTTGGTGGTGG	CGCCAACACGTTTCTGTGAG	59.817	60.042	221
Contig520	TGC	409	TGCTGTTGCTGCTGCTGTTGCTGTTGTTGCTGCTGCTGCTGCTGCTGCTGCTGCTG	56	CTGCGCCCTGTCTATGAGAG	CCTACTCGCTCTTGCACACA	59.968	60.038	234
Contig521	CGG	486	CGGCGGCGGCGGCGGCGGC	19	GGCATGTTCTCTCGTAGGCT	GCGATTCCAAGACCAGGTCA	59.538	60.036	178
Contig541	CTTTG	470	CTTTGCTTTGCTTTGCTTTGCTTTGCT	27	CCTCGATACTTGCCTCCACC	ACTCGACCGAATGCGTATCC	59.895	59.97	188
Contig543	AATTTC	386	AATTTCAATTTCAATTTCAATTTCAATTTCAATTTCAATTTCAATTTCAATTTCAATTTCAATTTCAATTTCAATT	76	GCGAGGAATGGACGAGGAAT	GGTTCTTGATGATCGCGTGC	59.895	59.973	248
Contig549	T	171	TTTTTTTTTTTTTTTTTTTTTTTTTTTT	28	GCAAGTGCAAAGACGACAGG	GCTACAGCTTGGGCAGAGAA	60.041	60.036	201
Contig565	GAA	434	GAAGAAGAAGAAGAAGAAGAAGAAGAAGAAGA	32	AGGTGCGAAGTTTAAGGCGA	TTTGGCGATCCCTCAACTGC	59.966	60.96	238
Contig571	CCGCCC	292	CCGCCCCCGCCCCCGCCCCCGCCCCCGCC	29	ACACGCACACGAGAAGCATA	GCAAGTACTGGGTCCTGGAG	60.039	59.749	174
Contig577	T	237	TCTCTCTCTCTCTCTCTCTCTCT	23	GCCGACAACGTACCGTATCT	ATGGAGCCGTCTCGTTGATG	59.901	60.179	230
Contig577	T	260	TTTTTTTTTTTTTTTTTTT	19	GCCGACAACGTACCGTATCT	ATGGAGCCGTCTCGTTGATG	59.901	60.179	230
Contig583	A	327	AAAAAAAAAAAAAAAAAAAAAAAAAAAAAAAAAA	34	GATCGCCGATTGGGACCTAG	CTTGGTTGATTTGCCTGGGC	60.038	60.037	175
Contig592	T	559	TTTTTTTTTTTTTTTTTTTTTTTTTTTT	28	CTGTGTAGCCTCGCCCTAAC	GCCCTTCGAGTTCTGGTGAA	60.179	59.965	171
Contig602	AGGT	173	AGGTAGGAGGTAGGTAAGGTAGGTAGGTACCTAGGTAGGTAG	42	CAGTGCACCTTCTCCTACCG	GTTAGCCGTGCTGCTCCTTA	60.109	60.108	197
Contig604	T	137	TTTTTTTTTTTTTTTTTTTT	20	AAGGGCTGTCATGTCTGTCG	AGCTCAACCAAAGACGGAAGA	60.037	59.584	247
Contig608	CTCTG	215	CAGTCAGCCAGTCAGTCAGTCAGTCA	26	GCAGCTGTGCGTATGACTTG	CACTCATGATTTGCTCGGCG	59.904	59.973	217
Contig608	CTCTG	405	CTCTGCTCTGCTCTGCT	17	CGCCGAGCAAATCATGAGTG	TGCGACCGAATTGATGGCTA	59.973	59.823	148
Contig616	AGA	60	AGCCAGCCAGCCAGCCAGCCAGCCAG	26	TGTCAATCTGATTGGGCCGC	GCAAGACCGGTGCATCCTAT	61.032	60.179	245
Contig616	AGA	103	AGAAGAAGAAGAGGAAGAAGAAGAAGAAGAAGAA	34	TGTCAATCTGATTGGGCCGC	GCAAGACCGGTGCATCCTAT	61.032	60.179	245
Contig623	GAT	278	CGTATCGTATCGTATC	16	CTCCGTAGTCCGTACATGGC	TGCTGTTGGCGTTTGATTGG	59.97	59.968	166
Contig633	CATGG	224	TGGATGGCATGGCATGGATGGATGGATGG	29	CCACGGCAAGATTGAACGAG	CAAACTCCCATCGGCCCAT	59.556	60.077	145
Contig633	CATGG	253	CATGGCATGGCATGGGATGGC	21	CCACGGCAAGATTGAACGAG	CAAACTCCCATCGGCCCAT	59.556	60.077	145
Contig636	AAG	485	AAGAAGAAAAAGAAGAAGAAGAAGAAGAAGAA	32	ACAGCGAGGGCAGAATCAAA	TCCCGTGTCTATATATCATCGGG	59.963	58.795	135
Contig645	CT	342	CTCTCTCTCTCTCTCTCTCTCTCTCTCTTCTCTCTCTTCTATCTCTTCTCTCTCTCGCTCTCACTCTC	68	TGCTTTCCTGCTCTCTTCCG	CTTTCAGCCTCCACCATGGA	60.037	59.671	156
Contig651	CGGTGA	443	CGGTGACGGTGACGGTGA	18	GAAACGAATCCAGCTTCCGC	CCAGCTCGAATCCTGCAAGT	59.903	60.392	174
Contig652	CTTGT	337	CTTGTCTTGTCTTGTCTTGTCTTG	24	CTCCAGTATAGCTTGGGCGG	GCAAGCAAACAAACCACCCA	59.966	60.108	209
Contig653	ATTTTT	333	TTTTTCATTTTTATTTTTATTTTTATTTTATTTTATTTTT	40	CCGCACTGAATCCCTTCCTT	GGCCAGAGCGATGTTGATCT	60.035	60.179	179
Contig654	GA	31	AGAGAGGGAGAGAGAGAGAAAGAGAGAGAGAGAGAGAGAGA	41	TGACCATCTCAAAGGGTCCT	CCTACACTGCGCCATCATCT	57.955	59.894	249
Contig667	CGA	236	CGACGACGACGACGACGA	18	CGAAGGAAGCCCAGCACATA	GACATGCCTCCAGGTGTTGA	60.108	59.963	231
Contig672	CCGCTG	853	CCGCTGCCGCTGCCGCTGCCGCTGCCG	27	AGTAAAGTGTGCTTCCGCCA	ACAAGCTGCGATTGGTGGTA	59.892	59.964	197
Contig683	A	295	CAGCAGCAGCAGTAGCAGCAGCAGCAGCAGCAG	33	AAGACAAGCTCTTCGTCCGG	GCCATTTGCTGTCTTGCTGG	60.038	60.389	168
Contig683	A	446	ACGACGACGACGACGACGACGACGACGAC	29	ACGCCAACTCGTCCGAAATA	CGGTGTCAGTCATCCTTGGG	59.756	60.392	238
Contig683	A	564	AAAAAAAAAAAAAAAAAAAAAAAAAAAAA	29	TTCCATCGCCAGTTGCTAGG	TTTGCGGCTTGTATGGTCCT	60.108	59.962	218
Contig692	GTCT	231	GTCTGTCTGTCTGTCTG	17	ACGGAACTAGGGTTGCCTTG	GGCGTCAAGTACCAGGTACC	59.964	60.108	144
Contig700	CTTGA	238	CTTGACTTGACTTGA	15	TTTCTTGCACGCTCGAGGTA	GCTCATATCCAGCTCGGGAC	59.684	60.038	227
Contig702	ACCAGA	313	ACCAGAACCAGAACCAGAACCA	22	CGGGTGTCACATGTCACTCA	GGGCTCTGCGGTATTATTAGC	59.967	58.652	237
Contig706	AGAAGC	371	ACCCCGACCCCGACCCCGACCTCGACCCCGACCTCGACCCC	41	GCCAATCAACCACCAGCATC	GCTTCTGCTTCTGCTTCTGC	59.826	59.831	249
Contig706	AGAAGC	532	AGAAGCAGAAGCAGAAGCAGAAGCAGAAGCAGAAGCAGAAGC	42	TCTCATTCAAAGCCAGCCGG	TCGCTTTGCTGGTCGTCTTT	60.678	60.532	161
Contig721	T	278	TTTTTTTTTTTTTTTTCTTTTTTT	24	TACAAAGGCCACCCACCATC	ATGCCAATGCCGCAACAATT	59.961	60.036	241
Contig727	TTATT	260	TTTATTGTTATTTTATTTTATT	22	CTACGGGATCTTGCCCTTCC	TCAATCTGATGATGCGGCGA	59.893	59.895	179
Contig732	C	71	CCCCCCCCCCCCCCC	15	TAGACCTTCTCCCGACTGCA	TGCATTGCAGCACAACCATC	59.961	60.038	164
Contig733	A	500	AAAAAAAAAAAAAAAAAA	18	CAACTAGCCAACCGTTCCGA	GACTTGACTCGGGAGTGCTG	60.32	60.389	179
Contig737	A	216	GACGTAACGTGACGTGACGTGACG	24	TCGTGTAGACCCGTGGTAGA	CGGATGTACCCGTGTACCAG	59.675	59.898	175
Contig737	A	352	AAAAAAAAAAAAAAA	15	AGGTGACGACGTAACGTGAC	TTTGGGTTTGGCCATTGCTG	60.041	59.892	244
Contig743	A	97	AAAAAAAAAAAAAAAAA	17	AAGAAGGAAGCTGGAGCAGG	TGCTCGGCATGTACCTGTTT	59.672	59.964	189
Contig751	T	200	TTTTTTTTTTTTTTTTTTTTTT	22	GGTGGATCTGTCATGTCGCA	GTGACTGGGACATGGCAGAA	60.108	59.963	142
Contig765	ACA	223	AGCAGCAGCAGCAGCAGCAGCA	22	CAGAGCTTCGAGGATTCGCT	GCAGCAGGGTTGTTGTTGTT	59.898	59.824	179
Contig765	ACA	245	ACAACAACAACAACAAC	17	CTGACAAGGTGCAGGATCCC	GACATTGAAGGCTGCTGCTG	60.394	59.829	248
Contig768	TA	171	ATATATGTATATATATATATATATATA	27	GCCAACATCTAGACGCAACG	GCAGCAGCTACGTAACAACG	59.63	59.907	225
Contig770	AAAG	164	AAAGAAAGAAAGAAACAAAGAAAGAAAG	28	GAAGGCTCCTTCCACTGGTC	GCGGTATGTTTCCACGCTTC	60.036	59.904	186
Contig772	T	315	TTTTTTTTTTTTTTTTTTTTTTTTTTTTTTTTTTT	35	AGGAGTAGAAGAGGCCTGGG	TGCCAAAGATAAACCGGGCT	60.032	59.961	178
Contig778	A	128	AAAAAAAAAAAAAAAAAAAAAAAAAAAAAAAAAAAAA	37	GATCGCCGATTGGGACCTAG	CCTGAACCTGACCCTGGTTG	60.038	60.251	187
U10K19.f	CCTCAT	253	TCATCCTCATCCTCACCCTCATCCTCATCCTCATCCTCATCC	42	ACATTCATGACCGGTGTCCT	ATTTGGAAGCGAGCCCATCA	59.016	60.034	216
U10M13.f	GCTCA	165	CAGCTCGGCTCAGCTCAGCTCAGCTCA	27	TTGATCGCTCATGCATCGGT	ACGGAGAGAGAGAGAGCGAA	60.179	59.749	248
U10M15.f	T	254	TTTTTTTTTTTTATTTCTTTTTTTTTT	27	TCCCGAGTCGCAGTACCTTA	AGGTTTGACAAGACGAGCGA	60.035	59.612	165
U10O01.f	AGGCCC	42	TTTTATTTTACTTTAATCTATTTTGTTTTATTTTATTTTATT	42	CTTCCCTCTCAAAGGCCAGG	ACTGCAGCTCTGACAGTTGG	60.035	60.25	151
U10O01.f	AGGCCC	355	AGGCCCAGGCCCAGGCCC	18	AACAACGAAACGCAACCTCG	TTGTTGGCAAATTCGGGCAG	59.973	59.967	179
U10O05.f	T	119	TTTTTTTTTTTTTTTTTTTTTTTTTTTTTTTTT	33	AGAGGCTGCCGATTTGTACC	AATCTTCTCCGATGGGCGAC	60.108	59.895	213
U10O07.f	AAC	191	AACAACAACAACAACAACAACAAC	24	TGCCGGATGAGGTTTAACCC	TGCATGCGCACAGTATAGCT	60.035	60.179	240
U10O21.f	CGGCGT	217	CGGCGTCGGCGTCGGCGTCGGCGTCGGCGTCGGCGTCGGCG	41	GTCGGTCGACGCGAAGAG	TCGATCGAACCCAAGGCAAA	60.574	59.964	207
U10G23.r	T	84	TTTTTTTTCTTTTTCTTTTTTTTTTTTTTTTTTTTTTT	38	ATAGTGACCTGTGCTCGTGG	AAGTCGCGCTGAACTGGTAA	59.467	59.967	136
U10I07.r	CGC	219	TCCTCCTCCTCCTCC	15	CTCCTCGGCTCACCTTTGTT	GAGAGGTTGAGCAGCGGATC	59.965	60.53	239
U10I07.r	CGC	286	CGCCGCCGCCGCCGCCG	17	CTCCTCGGCTCACCTTTGTT	GAGAGGTTGAGCAGCGGATC	59.965	60.53	239
U10I11.r	T	206	TTTTTTTTTTTTTTTT	16	TTTGAAAGTCGGGCGCATTG	CAACAGAGAGCCAAGGCAGA	60.04	59.964	234
U10I23.r	CGTC	105	GCCCAGCCCAGCCCAGCCCAGCCC	24	TTGACCTGCATCGCCATTCT	CCGACGGTTAAGATGGCTGA	60.035	59.825	179
U10I23.r	CGTC	408	CGTCCGTCCGTCCGCCCGTCCATCCGTCTGTCCGTC	36	ACACTCAAACACTCGCCTCC	GTCTGGAGAGTTAGCTGGCG	60.25	60.179	232
U10M05.r	C	337	CCCCCCCCCCCCCCCC	16	CAGGCTCACTCCACTTCTCG	GGCCCTCATCGTTGGAGAAA	60.109	60.035	234
U10O11.r	GTAG	125	GTAGGTAGGTAGGTAGGTA	19	CCATTTGACGGATGCAAGACC	CTGCCAGGAAAGTCGTCCTT	59.867	59.965	240
U10O23.r	AG	239	AGAGAGAGAGAGAGAGAGAGAGAGAGAGAGAGAGAGAGA	39	CCAGTCATCGTAGCAGCACT	ATTGAAAGCCAGCAACACCG	59.826	59.685	249
U10C10.f	CAT	558	CAACAACATCAACAACAACAAC	22	TGGTTCTATAGCTGAGCGCC	TTGTTGATGATGATGATGATGATGT	59.611	57.183	214
U10G02.f	CCG	220	GCCGCCTCCGCCGCCGCCGCCGCC	24	AAAGTCGGACGGCAGATGTT	ATCACCCGACTTTCGACACC	59.965	60.038	238
U10G22.f	CTGT	197	CAGCAGCAGCAGCAGC	16	TGAGCGCATTAGCCTCATCG	CGCCGAGAGCAGAAGATAGG	60.598	60.04	240
U10G22.f	CTGT	265	CTGTCTGTCTGTCTGTCT	18	TGAGCGCATTAGCCTCATCG	CGCCGAGAGCAGAAGATAGG	60.598	60.04	240
U10I04.f	T	296	TTTTTTTTTTTTTTTTT	17	GCTCGATCTGTCTCTTGCGA	ATCTCTTGTTGGACGCCCAG	59.9	60.036	189
U10I10.f	TAT	368	TATTATTATTATTATTATTAT	21	TCGATCGCTATATAGACGATATAGGT	GCATTTAAGACCGCAAGAAGGG	58.399	60.159	230
U10K14.f	GTTGCC	483	CGTTGCTGTTGCCGTTGCCGTTGCCGTTGCCGTTGCCGTTGCCG	44	GACTGGTCGCTGTTTCCAGA	CGACATTCACCGGCAACATC	59.966	59.903	137
U10M08.f	TTTC	243	TTTCTTTCTTTCTTT	15	TGTCGGTCCATTGGTGAGTG	TGCTTGATGTGTAGCTGCCA	59.965	59.963	221
U10A04.r	T	93	TTTTTTTTTTTTTTTTTTTTTTTTTTTTTTTTTTTTTTTT	40	GCCGTACGCTCCTATAAGGG	ACGTCGATGCTGACTGGTTT	59.757	59.966	199
U10A12.r	T	302	TTTTTTTTTTTTTTTTTTTTTTTTTT	26	GCTTTGCATGCAGAAGGTCC	CAAGGTGTCCAGGCATCTGT	60.109	59.963	244
U10A14.r	ACA	322	CAGCAGCAGCAGCAGCA	17	GCCCTGGCTACAACGCA	GGCATGTGTACGCTTGTTGT	60.011	59.409	208
U10A14.r	ACA	339	ACAACAACAACAACAACAACAACAACAACAACAACAACAACAACAACAACAACAACAACAACAACAACAACAACAACAACAACAACAACAACAACAACAACAACAA	106	ATAACAACAGCAGCAGCAGC	CAACGAAATGAAGCGCTTGC	59.475	59.295	239
U10C04.r	T	510	TTTTTTTTTTTTTTTTGTTTTTT	23	TGCGGTGTACTTCAACCCTC	ACGAGCAGATGGGTGTGAAA	59.966	59.604	245
U10K18.r	TTA	249	TTATTATTATTATTA	15	ATTCGCAATTCAGCAAGCCG	TACGCATTAGATACCCGCCG	60.179	59.758	239
U10K20.r	CCTTT	99	CCTTTCCTTTCCTTT	15	GGGCTTTCATCAAAGGGCTC	CTTCTTTGCAAGCTCGGCAG	59.18	60.11	223
U10K24.r	T	160	TTTTTTTTTTTTTTTTT	17	CAGAGCGAGGAGAACTGCTC	GATTTCCGCTCGACTCCCAA	60.179	60.108	235
U10D11.f	T	510	TTTTTTTTTTTTTTTTTTTTTT	22	TCTGCACAAAGATGGAGCGA	GCATGGGCATGGTTTCACTG	59.679	60.109	136
U10D15.f	A	202	AAAAAAAAAAAAAAAAA	17	GCGAGGCTCTATGAGATGCA	TTTGCCGGTGAATGCAACTG	59.683	59.968	184
U10D19.f	AGGCG	427	AGGCGAGGCGAGGCGAGGC	19	CGCTGCGTGATTGACATGAG	GTTCCTTGATTCGTGCACCG	59.974	59.834	167
U10D23.f	TGGCCT	116	TGGCCTTGGCCTTGGCCTTGGC	22	TTGGTTCCAGTGCTCTGACC	TACTCCGTACCTCAAGGCCA	59.891	59.96	125
U10F01.f	TCG	39	AAAAAAAAAAAAAAAAAAAAAAAAAAAAAAAAA	33	CTACCTATCGGTGCGTGACC	CAAGAGGCCTGACGATGGTT	59.97	60.036	189
U10F01.f	TCG	157	TCGTCGTCGTCGTCATCGTCGT	22	GGAGCCGTCCTTGTCAAAGA	CTGCGCAGGTCGTTAATTCG	59.965	59.975	204
U10J13.f	A	599	AAAAAAAAAAAAAAAAAA	18	TTCCTTGCCGATCCTGTTCC	AGGGCCAGAAGTTTCACACT	60.035	59.153	172
U10L03.f	C	195	CCCCCCCCCCCCCCCCCCC	19	CATGTCCAACTTCGTCACGC	AGGAATTCCTCGCAGTTGGG	59.836	60.035	201
U10L11.f	CGG	180	CGGCGGCGGCGGCGGCGGCGGCGGCGGCG	29	TTTAGGAGCCTGGCTTCGTG	TCGGCTCGAATACAACAGCA	60.036	59.755	192
U10N01.f	CCCCGC	453	CCCCGCCCCCGCCCCCGCC	19	AGTGATGGAGGTGCTTTCCG	CGTGAACTTTGGTGATGGCC	60.036	59.759	233
U10N23.f	C	449	CCCCCCCCCCCCCCC	15	AGAAAGGGCCAGCACTTCTC	CAGGCCTTGTTGACAACACG	59.963	59.971	141
U10P19.f	GGC	348	GACTGAGACTGCGACTGAGACTGCGACTGAGACTGCGACTGCGACTGCG	49	GCACTCAAGACATCGTCCGA	CGCCTTTGCATATTCCGTCG	60.109	60.042	213
U10P19.f	GGC	405	GGCGGCGGCGGCGGC	15	TGCAGCTGTGACTGAGACTG	CGCCTTTGCATATTCCGTCG	59.967	60.042	153
U10B05.r	TCG	207	CCGCGCCCGCGCCCGCGCC	19	CCTGTCCCACAAGCCGAAG	TTCTTGTGCGGCGAGTAGAG	60.672	60.109	234
U10B05.r	TCG	317	TCGTCGTCGTCGTCGTCGTCGT	22	CCTGTCCCACAAGCCGAAG	TTCTTGTGCGGCGAGTAGAG	60.672	60.109	234
U10B07.r	GTCCT	266	GTCCTGTCCTGTCCTGTCCTGTCCTGTCCT	30	AAGAGTATCCAGACCGCTGC	TTAAGGCAGATGACCGCGTT	59.538	60.037	213
U10B11.r	CTTTT	591	CTTTTCTTTTCTTTT	15	CGATTGAGTCAGCCTCCTCC	AAATGCGAAGAGGGCCAGG	59.896	60.379	136
U10F15.r	GTT	39	GTTGTTGTTGTTGTTGTTGTTGTTGTTG	28	GTGGACGTCACATGTTCAGC	GTGACTGGTAAGGATGGGCC	59.487	60.107	182
U10H19.r	CGCAGC	286	CGCAGCCGCAGCCGCAGCCGCAGCCGCAGCCGC	33	ACTTCTTCAAACCTGGCCGT	TTTCCCGACCCGAGTGAATG	59.817	60.037	249
U10N07.r	AC	284	ACACACACACACACA	15	CGGCACTCGGGTTTACTCTT	TCTATGCTCCATCGCACTCG	60.038	59.688	149
U10B12.f	AAGG	157	AAGGAAGGAAGGAAG	15	AAGGCAGAGAGAGAGGGAGC	CGCAGGTTCTTATGCAAGCG	60.687	60.248	234
U10D02.f	A	225	AAAAAAAAGAAAAAAAAGAAAAAAAAA	27	ATTTCAACAAGCGCGATGGC	TTGTTTCAGTGCAAGCCCAG	60.457	59.254	229
U10D08.f	GCTCCG	67	ATATATATATATATATAT	18	GCGTGACGAAAGGGCTATAC	CTGTTGCTGTGTCTGTGTGC	58.793	59.971	131
U10D08.f	GCTCCG	201	ACACGAACACGAACACGCACACGCACACGCACAC	34	CACACAGACACAGCAACAGC	CCCATGGCGATGACTGGAG	59.971	60.228	140
U10D08.f	GCTCCG	284	CCGGCTCCAGCTCCGGCTCCGGCTCCGGCTCCGGCCCCGGTTCCGGC	47	CTCCAGTCATCGCCATGGG	AGCTGTACCAGTTGGACACG	60.228	59.966	198
U10D16.f	A	388	AAAAAAAAAAAAAAAAAAGAAAAAAA	26	TACGGTGATCACAGCATGCA	CCGTGCTGCCCTGTACATTA	59.751	60.108	213
U10J12.f	TTTTTC	61	TTTTTCTTTTTCTTTTTCTTTATTTTTCTTTTTCTTTTTTTTTTC	45	GGAGCCTGCCTTGTTCCTAG	TGTAAATGGGAGCCGGAGAC	60.107	59.46	183
U10P08.f	CGA	503	CGACGACGACGACGAC	16	CCATCTGCCTTTCGGAACCT	GCATTTCTTCCATCGAGCCC	60.035	59.335	149
U10B04.r	T	435	TTTTTTTTTTCTTTTTTTTTTTT	23	CGAGTGCCTCTGGTGAACAT	AAGGCTCTTGCGTGTAGGTC	60.037	60.037	231
U10B14.r	TG	327	GCGTGCGTGCGTGCGTGCGTG	21	GAAGCTGTACTCCTCGCTCC	AGTCCCGGTCTGTACACACA	59.898	60.469	231
U10D18.r	AG	425	AGAGAGAGAGAAAGAGGGAGAGAGAGAGAGAGA	33	AAGACAGGCTCTGTATCGCG	GCGCGTAGTATGTAGCAGCT	59.899	60.318	157
U10D24.r	TTA	434	TTATTATTATTATTATTA	18	CCCATTATATTTGGCATAAGAGCTAT	TCCTCCCGGCTACTAGGTTT	57.242	59.663	241
U10F06.r	TGT	65	TGTTGTTGTTGTTGTT	16	TTTCCTGTCCGTGTCTCGTG	CAAACAGGCCGATGCAAACA	59.968	59.968	176
U10F24.r	GGC	291	GGCGGCGGCGGCGGCGGCGGCGGCGGCGGCGGCG	34	AGCCATCTTGTACCAGCCAC	TACTTGTTCGCCGAGGAGTG	60.035	59.757	219
U10J02.r	A	77	AGCAGCAGCAGCAGCA	16	TCAACTTCTCGTCTCGTGGC	CGGAGGATGGGACCTACTGT	60.039	60.397	203
U10J02.r	A	140	AAAAAAAAAAAAAAAAAAAAAAAAAAAAAAAAAAAAAAAA	40	TCAACTTCTCGTCTCGTGGC	CGGAGGATGGGACCTACTGT	60.039	60.397	203
U10J06.r	A	194	AAAAAAAAAAAAAAAAAA	18	CTCTGTAGCGTCGGTAGCTG	GCTCTGGACGATGTGGAGAG	59.972	59.898	241
U10J12.r	ACAAG	272	GACAAGACAAGACAAGACAA	20	CGCAACCAATTGGCTCAACA	TCGCCGTTATTGCCTTGTCT	59.968	60.037	207
U10J12.r	ACAAG	304	ACAAGACAAGACAAG	15	CCAGGCAGCAAATGGTTGAC	CGCGGTTCAGCATGGTTATG	60.038	59.972	139
U10J14.r	ACACGG	384	ACACGGACACGGACACGGATACGGAC	26	GCAATTGGCAAGAGCTCACC	ATCATGGCAGTGCGGAGTAG	60.109	59.894	191
U10N10.r	T	449	TTTTTTTTTTTTTTTTTTTTTTTTT	25	TCGCAAAGAACGAGAACGGA	GGGTATTCGTGAATAGAATCAAGGC	59.969	59.82	165
U10P08.r	CGA	232	CGACGACGACGACGACGAC	19	AGTGAGTGAGATGGACGGGT	TCCGTCCTCTCCGATGTCTT	60.252	60.034	185
U10P12.r	GTC	140	GTCGTCGTCGTCGTCGTCGTCGTCGTC	27	AAGAAGCCTGGCTAGCTTGG	GGAGGACCGCGTTCTTCAC	60.035	60.737	139
U10P18.r	CTGC	81	CTGCCTGCCTGCCTG	15	GGCAGAGGGCTAAACGTTC	ATCATGCGGGAAAGTGCAGA	58.532	60.035	244
U11A17.f	TTTTC	46	CGCTCGCTCGCTCGCTCGCTCG	22	AGCTGCTCCAAACATCCACC	ATCAAGGTTAGCCACGGTCG	60.61	60.108	207
U11A17.f	TTTTC	237	TTTTCTTTTCTTTTCTCTTCCTTTCTTT	28	CGTGGCTAACCTTGATCGGT	CCTTGAGCCCAAGTCGACTG	60.108	60.672	192
U11C15.f	T	199	TTTTTTTTTTTTTTTTTTTTTTTTTTT	27	GAAGGTGCAAGGGAGGGATC	GCAATCGCACAAAGCAGGAA	60.107	60.039	184
U11E03.f	GAT	433	GATGATGATGATGGTGATGATGAT	24	CGCAGCAGAAGTCCCGATTA	GTTGTCGCGGTGGCCAT	60.179	60.747	231
U11E09.f	T	192	TTTTTTTTTTTTTTTT	16	CTTGTCCCGTCTCGTGTCTC	CCATGACGGTTCCGACTTGA	60.11	60.038	166
U11I19.f	ATCGAT	300	ATCGATATCGATATCGAT	18	CGGGACCCATAGACGTGAAG	CGATTCGCGGTGCTCTATCT	59.898	60.04	169
U11K09.f	A	110	TACCTACCTACCTACCTA	18	GGCAGTCCCAATTTCCCTCA	GCGGACGCTCATGACTATGA	59.96	59.969	184
U11O11.f	ACC	251	ACCACTACCACCACCACCACCACCACCACCACC	33	ACTTTGTCTTGGGACGTCGG	TCGAGGCAAACTTACGACCC	60.25	60.038	228
U11C11.r	C	302	CCCCCCCCCCCCCCC	15	GCCATCCCTCAGTTGTGACA	TATGTGTCGAGCGAGAGGTG	59.963	59.267	212
U11C13.r	GTCA	312	GTCAGTCAGTCAGTCAGTCAATCAGTCCGTCAGTCAGTCA	40	GACGGAGCATAGATGGCGAA	GACGTTGTGTGTTCTGTGGC	59.968	59.972	229
U11E05.r	GAAC	233	GAACGAACGAACGAACGAACGAAC	24	CGGTTGCTGCACTGCATTAG	GTTATTGGGAAGGGAGGGCC	60.179	60.106	201
U11E19.r	CGA	107	GACGACGGCGACGACGACGACGAGGACGA	29	ACACGACGCCCTTAAAGAGG	CGTATACCCGGCACTGATCC	60.038	60.039	168
U11G23.r	AGACA	41	AGACAAGACAAGACAAGACAAGACA	25	CCTCGAGAGAAGCTGCATCC	ACTCTTGCTGGCCCTTTGTT	60.249	60.106	244
U11I05.r	CGGCTC	306	CGGCTCCGGCTCCGGCTCCGGCTCCG	26	GGTTGTCTGGAAACGGCAAC	GAGGGTGTCTTCTCGTGCAA	59.97	59.966	226
U11I15.r	TGC	383	TGCTGCTGCTGCTGCTGCTGCTGCTGTTGCTGTTGTTGCTGCTGCTGC	48	AGAAGTGCAGGAAGAGACGC	GAGCCAATTGCAAGCCCTTC	60.038	60.108	195
U11B03.f	AT	399	TGTGTGTGTGTGTGTGTGTATGTGTGCGTGCGTGTGTGTTTGTGTG	46	ACGTGGTTGTGCTGTGATGA	CTTCTGCCTCCTTCTGGTGT	60.179	59.31	247
U11B03.f	AT	448	ATATATATATATATATATATATATATATA	29	ACGTGGTTGTGCTGTGATGA	AACTTCTGCCTCCTTCTGGT	60.179	58.56	249
U11F03.f	TCT	156	TCTTCTTCTTCTTCTTCTTCTTCTTCTTCTTCTTCTTACTTCTT	44	TCTTGCACTTGGAAGTTCCCT	TGTCGCTGGCAAAGAGGATT	59.505	59.963	241
U11J09.f	AGAA	215	AGAAAGAAAGAAAGAGAGGAAGAAAGAAGGAAAGAAAGAA	40	GGCAAGCACCACAAATGAGG	CCAATCGGTGGTGGTGAAGA	60.038	59.964	237
U11L03.f	A	72	CAGCAGCAGCAGTAGCAGCAGCAGCAGCAGCAG	33	ATGGGATCATCAACGCGCA	TGGCAGCATCGTCATCTTCA	60.153	59.75	196
U11L03.f	A	223	ACGACGACGACGACGACGACGACGACGAC	29	TGAAGATGACGATGCTGCCA	TCAAACCCGGCTGTTGATCA	59.75	59.89	239
U11L03.f	A	341	AAAAAAAAAAAAAAAAAAAAAAAAAAAAA	29	TTCCATCGCCAGTTGCTAGG	TCAAACCCGGCTGTTGATCA	60.108	59.89	147
U11B09.r	CGA	157	CGACGACGGCGACGACGACGACGAGGACGA	30	CCCTTGAAAGAGTGGACGGG	CGTATACCCGGCACTGATCC	60.322	60.039	163
U11H21.r	CGCGGA	195	CGCGGACGCGGACGCGGACG	20	AGAATTCGTGCCATTCGGGT	TCTTCCACACGCCTCCATTC	60.035	60.036	160
U11P09.r	T	394	TTTTTTTTTTTTTTTTTTTTT	21	GAGCGTTCCGTTCACGAAAG	TTGCATGGAGCCTAGTGCAA	59.839	59.962	137
U11B02.f	CAGGCA	282	GGCACAGGCACAGGCTCAGGCACAGGCACAGGCACAGGCACAGGC	45	GGAATCGGGACATGGATGGG	AGGATGTGCTGCCAAGAGAA	60.251	59.305	232
U11H06.f	AAG	65	AAGAAGAAGAAAGAAGAAGAA	21	AGATGGTACGCTATAGTGAAGGA	CTCCTCCCTTCTCCCTCCTC	58.273	60.106	151
U11J04.f	AT	179	ATATATATATATATATATATATATATATATA	31	TCAGATACATCATGGCCGCC	CTCTTGGCAAGTTCGAGGGT	59.965	59.965	228
U11N02.f	TTTC	272	TTTCTTTCTTTCTTTTTCTTTCTTT	25	CTTCTGATCCCATCCGTCCG	CCAACCAACTGGACCCTCTAC	59.967	59.997	141
U11P06.f	AT	441	ATATATATATATATGTATATATATATATATATA	33	CAAGTGAGTCCCTCTCGAGC	CTCCTCCTGGATGTTTCGGG	59.828	59.821	200
U11B06.r	CGC	30	CGCCGCCGCCGTCGCCGCCGCC	22	GTTCAGCTGCCGTTTGGAAG	AGCCCGGTCATTCACTCTTG	60.04	60.036	200
U11H08.r	TCG	30	TCGTCGTCGTCGTCGTCGTC	20	GCTGCTTGTCATCTGGCCTA	TCGAGGTGCCTCACATCAAC	60.108	60.037	209
U11J12.r	CGAGGG	90	CGAGGGCGAGGGCGAGGGCGAGGGCGAGGG	30	CTCCCAAATCATGTTGCGCC	GACTCATTCGTCCGGCACAT	60.179	60.46	186
U12A05.f	GGAGGC	356	GGAGGCGGAGGCGGAGGCGGAGGCGTAGGCGTAGGCGTAGGCGGAGGCGTAGGCGGAGG	59	ACAAGAGGACGCTCAGATGC	GTTGCCTTCTACCGGACCAA	60.108	59.964	244
U12A09.f	T	301	TTTTTTTTTTTTTTTTTTTTT	21	CGCGTCGCTTTGAATAAGGG	TTGACTCTTGGCAAGGTCCC	59.974	59.89	241
U12C05.f	CAGCC	525	CAGCCCAGCCCAGCCCAGCCCAGCCC	26	TTGCTGCATCACGTCGGATT	GCCCATCGATGGCGTCAA	60.673	60.514	246
U12C19.f	CATGCT	449	CATGCTCATGCTCATGCTCATGCTCATGCTCATGCTCAT	39	AAGTCGCATGTACGTGCTCT	AAAGGCGGCGAGGAAAGAAA	59.756	60.536	244
U12E17.f	TAGG	282	ACCTAACCTAACCTA	15	AAACAGCAAGCATGTCCAGC	TCTTACACCGTTGACGCCTT	59.684	59.61	186
U12E17.f	TAGG	403	TTTTCTTTTTCTTTTTCTTTTT	22	AAGGCGTCAACGGTGTAAGA	ATTAGGGACAAGGACCGTGC	59.61	59.748	215
U12E17.f	TAGG	480	TAGGTAGGTAGGTAGGT	17	AAGGCGTCAACGGTGTAAGA	ATTAGGGACAAGGACCGTGC	59.61	59.748	215
U12G09.f	TGC	599	CCGCCGCCGCCGCCGCCGCCGCCGCC	26	CTTGCCCGCAACCTACAAAC	GTGGACGAGGAAGAAGAGCG	60.04	60.457	166
U12G09.f	TGC	664	TGCTGCTGCTGCTGCTGCTGCT	22	CTTGCCCGCAACCTACAAAC	GTGGACGAGGAAGAAGAGCG	60.04	60.457	166
U12I21.f	TTCCG	541	TTCCGTTCCGTTCCGTTCC	19	TACGCAGTACTCCGTACGGA	GGTGAAAGCACGAGGGAAGA	60.108	59.965	237
U12K07.f	GCCT	104	TGCCTGCCCGCCTGCCTGCCCGCCTGCCTGCCTG	34	GAATACATGACGGGAGGGCC	CGTCGCGTTTCCAATTCCTC	60.25	59.905	141
U12K09.f	A	570	AAAAAAAAAAAAAAAAAGAAAAAAAAAAA	29	TCGACAGAGAAATGGCTAGCC	AAGCAGCTCTCTTCCCAATT	59.863	57.105	160
U12M23.f	T	448	ATATATAGATATATATATATATATATATATATGTATATACATATATA	47	TGTCGTAGCGCGCTTCTATT	AACCTTCTTATTTGGTTCACATGT	59.9	57.023	162
U12O19.f	T	61	TTTTTTTTTGTTTTTTTTTTTT	22	AAAGTCTCCCACCAGAAGCC	CCACGTCATCCTCAGCAACT	59.598	60.037	141
U12C01.r	GACCT	318	CCTCCTCCTCCTCCTCC	17	CACTCACCACCACTCCCTTC	CAAGTCGCAAGGAATGTGGC	59.965	60.11	162
U12C01.r	GACCT	425	ACCTGACCCGACCTGACCTGACCTG	25	CCACATTCCTTGCGACTTGC	TGAGCAAGTCGAGGAACCAC	60.11	59.966	156
U12C13.r	GAGGC	403	GAGGCGAGGCGAGGCGAGGCGAGGCGAGGCGAGGCG	36	AAGATGACCTTGCCAGCGAG	CGCTCGAGGAACAATGAGGT	60.392	60.109	140
U12G01.r	T	54	ATGCTATGCTATGCT	15	GGTTGGTGCTGATGCTCTCA	CCAGACGCTAACGATACGCT	60.322	59.971	225
U12G07.r	AGC	261	GCGGCGGCGGCGGCG	15	TTTGTGTAGGGAAGTCGGCG	ATCAGCAAGCAAGCAAGTGC	60.32	60.039	226
U12G07.r	AGC	284	AGCAGCAGAAGCAGCAGCAGCAGCAGCAGCAGCAGCAGCAAGCAGC	46	TTTGTGTAGGGAAGTCGGCG	ATCAGCAAGCAAGCAAGTGC	60.32	60.039	226
U12G09.r	AT	42	CCCCCCCCCCCCCCCCCCCCC	21	TGCAGGTCTAAGCATCCGG	AAATGACGTGCTGGATGGGT	59.478	59.962	205
U12G09.r	AT	356	ATATATATATATACATATATATACACATATATATATACATATATATATACATATATATATACATATAT	68	ACTTCTGATGGACAGTGCCG	GCCTAGAAAGCGGCCTGTAA	60.037	60.108	190
U12G15.r	GTAT	247	GTATGTATGTATGTA	15	AGCACGATATAACCCGGCTG	TCTGCATAAAGCTTGCGTGC	59.966	59.831	181
U12G19.r	C	85	TCGTCTTCGTCTCGTCTCGTCTCGTCTCGTCTCGTCTC	38	CGCTAAGCCAACGACAATGG	TTTGGCGCAAATTGATGCCA	59.903	59.966	161
U12G19.r	C	391	CCCCCCCCCCCCCCCCCC	18	CGCCAGCTTCAGACTTCCAA	GGGACGCGGTTGAATATCCT	60.604	59.894	188
U12M03.r	CAG	328	CAGCAGCAGCAGCAGCAGCAGCA	23	CCCAGGACACGCTTTACCTT	ATCACCCTCGAAGCTGCAAA	59.964	59.963	204
U12M17.r	T	154	TTTTTTTTTTTTTTTTTTTTTTTTTTTT	28	AACCTTCACAGGCCGTTTCA	CACGTGGCGTATCTAGAGCC	60.107	60.318	180
U12A06.f	T	52	TTTTTTTTTTTTTTTT	16	TTGAAGAGAGGCAGCACTGG	GGCACGAATTTCTTAGCGCT	59.964	59.273	238
U12G06.f	TGCG	599	TGCGTGCTGCGTGCGTGCGTGCGTGCGTGCGTGCGT	36	CAAACCGACTTCTTCCACGC	TAAGTCTGGTCGGTGCAACG	59.765	60.319	231
U12I16.f	CGA	231	CGACGACGACGACGACGACGACGACGGCGACGACGA	36	TGAAGAGGGCGTTGGATGAC	TTCCGAGGCACCTCAAAGTC	60.036	59.965	220
U12M02.f	GTCTG	315	GTCTGGTCTGGTCTGGTCTGGTCTGGTCTGGTCTGGT	37	AGGCTTGGAGCTGGGAATTC	AATCAAGGTCCAGGGCACAG	60.034	59.961	176
U12M22.f	GACGG	250	GACGGGACGGGACGGGACGGGACG	24	CCAAGGGAGGATTCGTCTCG	GCCTGGCAAGGTACCTTCTT	59.897	59.962	222
U12O12.f	CT	201	CTCTCTCTCTCTCTCTCTCTCTCTCTCTCTCTCTCTCTCT	40	GCGATCCAGTGAGCTCATCA	GCGAACGAACGAAACTCGAG	59.896	59.911	129
U12O16.f	T	76	TTTTTTTTTTTTTTTTTTTTTTTTTTTTTT	30	CGTGTCTTTCCAGAGGAGCA	CGGCCCAAGAAGATGACTGT	59.682	60.036	239
U12C18.r	TCT	617	TCTTCTTCTTCATCTTCTTCTTC	23	CATGAGTCGAGTCAGGACGG	CAGGCCTCATGAGCGGG	59.9	59.846	195
U12C24.r	C	152	CCCCCCCCCCCCCCC	15	TACACACAGCATTGCGTCCT	TAATTCCAAGCGTGCAAGCG	59.965	59.832	246
U12G02.r	C	152	CCCCCCCCCCCCCCC	15	CTCCCGAGAAGAACACCACC	CGTGCCGAGTACCTTGATCA	60.037	59.827	182
U12G12.r	TCA	434	TCATCTTCATCATCATCATCAT	22	TGGAGGAGTTTGAAGCCGTC	GGCCTTGGAATAGATGGCGA	59.965	59.891	164
U12I20.r	A	241	AAAAAAAAAAAAAAGAAAAAAAAA	24	CAAACCCTTCTCGCCTCCTT	TTGGTAGCATTCCTCCCGTG	59.963	59.748	178
U12K08.r	GTCTG	185	GTCTGGTCTGGTCTGGTCTGGTCTGGT	27	TCCGCTTCCTCACCTCCTTA	GGAGATCAGATGGCAGACGG	59.959	59.967	224
U12M20.r	GTTTCT	380	GTTTCTGTTTCTGTTTCTGTTTCTGTTTCT	30	GCAGAAGGTCGTTTGATGCC	ACTACCCGTTGCTGGAGTTG	59.831	59.965	211
U12M22.r	C	336	CCCCCCCCCCCCCCCCCC	18	GTTGCGTACTGCTTTCCGTG	ACAAGAGCAAACAGGGAGCT	60.111	59.524	188
U12O02.r	TTGCG	545	TTGCGTTGCGTTGCG	15	GCCAGCCATGTGCAAAGAAA	CTGGCCGGAAACAACCTTTG	59.966	59.968	132
U12O08.r	GGACAA	508	GGACAAGGACAAGGACAAG	19	TCAATGCACTTCGGGTCGAA	CTATTCCACCGTTGCCACCT	59.966	60.035	249
U12O16.r	TGGT	134	TTGGTTGGCTGGCTGGTTGGTTGGCTGGTTGGCTGGCTGGTTGGTTGGCTGGTTGGTTGGTTGGTTGGT	69	TTCACAGAAGGGTGCCTTGG	ACGTCAGTCAACCTCAGCTC	60.179	59.684	176
U12H19.f	ATATCG	342	ATATCGATATCGATATCGATA	21	AGCCTATTTGCCTACTATCTCGT	CGCTACTTCGCCTATAGTTTGA	58.847	58.039	232
U12L13.f	A	260	AAAAAAAAAAAAAAAAAAAAAAAA	24	GGTACCTAACGGCAGTGGAG	GGGCTTTCTCTGGGCTTTCT	59.825	59.961	145
U12L21.f	T	437	TTTTTTTTTTTTTTTT	16	AAATGTTGGTCGCCTCTGCT	CGTCACGGGTTAAATCTCCGA	60.251	60.135	219
U12P07.f	TA	504	TATATATATATATATATATAT	21	CTAGACCGGCCTCAGCTTAT	CCCTAGATAGCTCAGCTAGTGT	58.667	58.238	246
U12P09.f	TTCTT	406	TTCTTTTCTTTTCTTTTCTTTTCTTTT	27	CATCGTCGTGACTCGTAGGG	CAACTTGCGTCGTGCCAAA	59.972	59.937	211
U12P21.f	T	393	TTTTTTTTTTTTTTTTTT	18	AGAAAGCCATGAGACCTGGG	TTTCTGCCGCACTATCAGCA	59.377	60.036	162
U12B03.r	GGGCA	226	GGGCAGGGCAGGGCAG	16	TGGTGACTCTGCAACGTCTC	CGGGCTTGTTGTTCGACTTG	59.968	60.041	221
U12B09.r	GCAGCG	330	GCAGCGGCAGCGGCAGCG	18	ATGGATCGGTGAGTCAAGCC	GCTGGCAGGAAGTGGTGTAT	59.821	60.035	244
U12J17.r	AAGCC	121	AAGCCAAGCCAAGCCAAGCCA	21	ACCAGCCAGGATTGCATTGA	ACGGAGTAGCGGAGTACCTT	59.96	60.035	198
U12L05.r	A	400	AAAAAAAAGAAGAAAAAAAAAAAAAAAAA	29	GCCGAATTTGAAGGGTGTCG	GACACACCTTCCCTTGTGCT	59.832	60.179	242
U12L07.r	GACGG	91	GACGGGACGGGACGGGACGGGACG	24	GGGAGGGAGGATTTGTCTCG	GCCTGGCAAGGTACCTTCTT	59.534	59.962	223
U12L11.r	CGTC	275	CGTCCGTCCGTCCGTCCGTCCGTCCGT	27	GTGATTTGGCGGCTGAATCG	CCCGTGGCTAAAGCTGATCA	60.248	60.108	129
U12N03.r	CAG	395	CAGCAGCAGCAGCAAGCAGCAAGCAGCAAGCAGCA	35	CAAACCGTTGGCTTTCCTGG	GGTGGAGTCTGTTGCCATCA	59.968	59.963	151
U12N09.r	GGCGAC	163	GGCGACGGCGACGGCGACGGCGACGGCGA	29	GATACAAAGCCGGCCCTTCT	CGAAATCATCGTCGGCATCG	60.107	59.84	231
U12P01.r	A	448	AAAAAAAAAGAAAAAAAAAAAAA	23	GCAAGGTAAGCAACGCAGTC	TCTACGAGAAGGGCGGGTTA	60.11	60.034	133
U12P11.r	T	206	TTTTTTTTTTTTATTTTTTTTTTTTTTT	28	CGTTGGTTTGATCTCCGGGA	TGTTATTGGACGGACCGGAC	60.037	59.753	189
U12B08.f	T	88	TTTTTTTTTTTTTTTTTTTTTTTT	24	CAGGGTGACAGCCACGATG	GTCGGCACTGATACACATCCA	60.743	60.135	137
U12D02.f	AGA	112	AGAAGAAGGAGAAGAAGAAGAAGAA	25	AAGATGTCGGAAAGGCGAGG	TGCCAATGGGATCGCTTAGT	60.108	59.454	208
U12D04.f	CGT	117	CGTCGTCGTCGTCGTCGTCGT	21	CTCTCCCGTCCTCTCCTGG	AGAGTCTCGATGGCGTCTTG	60.455	59.546	128
U12F04.f	T	291	TTTTTTTTTTTTTTTTTTT	19	GGGAGGCCCTGTATTGCATT	GTCTGTGGTTTGAGCAGGGA	60.106	59.891	177
U12F10.f	TTA	202	TATTATTTTATTATTATTATTA	22	GCCAGACTTACCTTAGGGCC	TATGCCGGAAACCTATCGGC	59.819	59.966	206
U12J24.f	CAG	376	CAGCAGCAGCAGCAGCAGCAGCAGCAGCAG	30	CTGTGATCTGCTCTCGTGGT	AGAATCACCACCATGTCCGG	59.47	59.747	185
U12L12.f	TTTAT	220	TTTATTTTATTTTATTTT	18	GCCCGTTCACATGCTTGTTT	AGAAAGGGAAGGAGGGTTGC	59.968	59.594	200
U12N04.f	CCGT	346	CCGTCCGTCCGTCCATCCGTCCGTCCGTCC	30	GCAAAGCCTGCGTGATGAAT	CCGCGTCGACCACTTATCTT	59.828	60.179	250
U12P12.f	CACG	144	CACGCACGCACGCACGCAC	19	GCAACCATTCGCAACCAGTT	AGAGCTTGCATTGCGTGTTG	59.968	60.04	244
U12P14.f	GGCTA	137	GGCTAGGCTAGGCTAGGCT	19	GATATTGGCAGGCCGATTGC	TACCTGGGTAGTGACTGCCA	59.758	59.884	216
U12P18.f	ATGCC	246	ATGCCATGCCATGCCA	16	GTGGTCTGGTCTGGTTTCGT	CAGTCAGTCCAGTCCACGAC	59.894	60.039	130
U12P24.f	A	243	AAAAAAAAAAAAAAAAAAAAAAA	23	GGATGCGGTTCAGTCGTTTG	CAGGGCGACATGGAAGAAGA	59.834	59.75	137
U12B20.r	T	212	TTTTTTTTTTTTTTTTTTTTTTT	23	GGTAATTCTACCCGCCCTGG	CTGTCAATACCCGCCCTGAA	59.892	59.748	229
U12H06.r	T	195	TTTTTTTTTTTTTTT	15	GGGTCGTCTGCCGTCTTATT	CATTTGACGGAGCAAACCCG	59.825	60.11	140
U12H12.r	TTTGT	182	TTTGTTTTGTTTTGTTTTGTTTT	23	CAGCAGCCAACGTTGAACAA	GCTTGGGCGAGTCAAACAAG	59.9	60.04	145
U12H16.r	GCTTG	174	GCTTGGCTTGGCTTGGCTTGGCTTGGCTTGGC	32	GAACCCGAAATGGCAAGCAA	CGCATCGCAAGCTCATGAAG	59.683	60.316	242
U12H22.r	T	128	ACGACGACGACGACGACGACGACGACTACGACG	33	CTTTGGTGTTGGGTGGTTGC	AGGTTGGTGATGTTGTGCCA	60.179	60.106	163
U12H22.r	T	169	TTTTTTTTTTTTTTT	15	CTTTGGTGTTGGGTGGTTGC	AGGTTGGTGATGTTGTGCCA	60.179	60.106	163
U12L02.r	TCT	145	TCTTCTTCCTCTTCTTCTTCTTCTTCTT	28	GATGATGGCGGGACATTTGC	ACAATGGAACCAGGCGTAAA	59.969	57.72	134
U12L10.r	AGGTCC	219	AGGTCCAGGTCCAGGTCCAG	20	TGCTCCTCGAACCAATGCAT	GGACGGGATCGATTCAGCAG	60.035	60.599	200
U12L20.r	GAGGAC	111	GAGGACGAGGACGAGGACGA	20	AACGACTGCCAAGGGTTCTT	AGCTCTGTCTCGTTTGGGTG	59.817	59.966	229
U12N02.r	AAAAG	66	AAAAGAAAAGAAAAGAAAAAAAAAGAA	27	ATCGGTACATGTCCCAAGCC	GACTGTCATGTCCTCTCGCC	59.82	60.179	130
U12N04.r	CGC	302	CGCCGCCGCCGCCGCC	16	ACCTGGGAGCAGCTAGTACA	TTCGCTGTGCCTTTAGGTCT	59.959	59.315	133
U12N16.r	GTCTG	143	GTCTGGTCTGGTCTGG	16	GTCGAGGTCTAGCGTGACAG	ACCATTATTCAGTGGGCCGG	59.903	60.107	218
U12P04.r	T	218	TTTTTTTTTTTTTTTTTTTTT	21	GCTTTGCATGCAGAAGGTCC	AATATATTCCCTCTCGCGGTAC	60.109	57.284	175
U13A03.f	AAAAT	386	AAAATAAAATAAAATAA	17	CCGGTAAATAACGCTAAGTGCC	TACGCCCTGCCCTATAAGGA	59.714	59.811	216
U13C01.f	A	292	AAAAAAAAAAAAAAAAAAAAAAAAAA	26	ACGACACCAGCTCCTGAATG	GGTCGTCTCGCTTGTTCGTA	60.037	60.11	173
U13C03.f	ATTT	396	TTTATTTATTCATTTATTTATTTATTTATTTATTTAT	37	AACACCACTCCCAGCGAATT	GATCGAAAGCCCTGAACCCA	59.89	60.035	206
U13C17.f	GCAA	195	GCAAGCAAGCAAGCAAGCAAGCA	23	GTCTGGAGCCTGCATCAGTT	AGTTTGCGTCAGAGACTCGG	60.036	60.039	240
U13E13.f	GCA	348	GCAGCAGCAGCAGCAGCAGCAGCAGCAGCAG	31	AGCAGGAGCAGGAGAAGGAT	AATGACCATGTCCTCGTCCG	60.326	59.824	137
U13E17.f	TTA	337	TTATTATTATTATTA	15	GGATGCCCGAATCGACGATA	TCTATATTCTTAATAGCGGCACCC	59.757	58.026	226
U13G15.f	CGTGGT	279	CGTGGTCGTGGTCGTGGTCGTGGTCGTGGTCGTGGTCGTGGTCGTG	46	CCAAGTTGGACAACAAGCCG	ATGGGATCGGCATTGAAGCA	59.969	60.107	217
U13I11.f	A	89	AAAAAAAAAAAAAAAAAAAAAAAAAAAAAAACAAAAAAAA	40	GCTTTGATACTGGACAAGGTGC	TGTCTGCATGAGTCGTCCAC	59.838	60.038	171
U13C01.r	G	21	GGGGGAGGGGGGGGGGGGGGGG	22	GTTTATCGGAGGAGGAGGCC	AAAGACTTGGATGGGTGCGT	59.607	59.89	180
U13C11.r	T	488	TTTTTTTTTTTTTTTTTTTTTTTT	24	GGCGGTTGCAGGCTTTATTT	CTGAGCCAAAGCGTACTCCA	59.754	60.037	175
U13C17.r	CGT	246	TGGGCGTGGGCGTGGGCGTGGACGTGG	27	GAGCGAGCTAACGTGGACAT	CCGCTCCCACCATTGTTTCT	60.179	60.609	221
U13E13.r	CCG	46	TTAAAATTAAAATTAAAA	18	CAAAGAGGGAAAGAGGGAACTT	TTAGGCGACATTGCGGGAAA	57.894	60.322	215
U13E13.r	CCG	269	CCGCCGCCGCCGCCGCCG	18	TTTCCCGCAATGTCGCCTAA	CCAGGTAGGCCATGAAGCTC	60.322	60.179	202
U13I09.r	T	192	TTTTTTTTTTTTTTTTTTT	19	AGGGTGGAAGAAGGCGAAAC	CTCCCGCCCATCGAGTTTG	60.251	60.815	243
U13K05.r	GTTCT	72	GTTCTGTTCTGTTCTG	16	CTCTTGATCGGCGTGGACC	TGTTGTCACGGTGTCACCAA	60.519	60.036	212
U13K11.r	CGATGA	226	CGATGACGATGACGATGACGATGACTATGACTATGACGA	39	GCCCTGAATTGAGTTGTCGC	GAACAGAGGCAAGAGGGAGG	59.831	59.748	191
U13O05.r	AAGA	72	AAGAAAGAAAGAAACAAAGAAAG	23	TTTCTCCAAGGGTCGAGACT	CAGATCAAAGCTGGGCCTCA	57.989	60.035	182
U13C02.f	AG	195	AGAGAGAGAGAGAGA	15	TGCACAGATGGCGCTCTTAA	GGACAGAGCAGGAAAGAGCA	60.036	59.677	143
U13E18.f	ATGCCG	571	ATGCCGATGCCGATGCCGATGCCGATG	27	GAGGAGGGAACTGGCCAAAG	CTCGTCCATGAGGTCGTCG	60.323	59.937	145
U13G02.f	CCCAT	78	CCCATCCCATCCCATCC	17	ATACTTCAAGGCAGCACCGC	TTTACCTATTCCACCCGCGG	61.027	59.821	128
U13G04.f	GA	435	AAAAAAAAAAAAGAAAAAAAA	21	TCCAGTGTGATTGGATCGCC	CTCTCTCTCTCCCTCTCTCCC	60.108	59.578	199
U13I24.f	GAC	505	GACGATGACGACGACGACGACGACGACGACGA	32	CATCTCCAAGGGCATCACGT	CATGTCACCTTCGTCGCCTA	60.108	59.827	181
U13K10.f	T	194	TTTTTTTTTTTTTTTTTTTTTTTTTTTTTTTTTT	34	CCACACAATCACCGCAATGG	TCATGTCTTCCGGGCGTATG	60.109	59.896	242
U13M06.f	CCT	51	CGGACGCGGACTCGGACTCGGACCCGGACCCGGACCCGGAC	41	GAGGAAGGCTGTCGAGGC	CCAGGAGGAGGAGGAGGC	59.814	60.446	202
U13M06.f	CCT	108	CGCCGCCGCCGCCGCCGCCGCCGC	24	GAGGAAGGCTGTCGAGGC	CCAGGAGGAGGAGGAGGC	59.814	60.446	202
U13A08.r	TTTTTC	429	TTTTTCTTTTTCTTTTTCTTTTTCTTTTTCTTTTTCTTTTTCTTTTTCTTTTTCTTTTTCTTTT	64	GTCGTGTTGGCATATGCGAC	CGGAGAGATACGCCTCGTTC	59.974	60.041	221
U13E06.r	G	23	GGGGGGGGGGGGGGGGGGGGGG	22	GGAGGCCGCCCATTCTAG	AAATACCTAGGCCGTCAGCG	59.572	59.896	165
U13E10.r	A	156	AAAAAAAAAAGGAAAAAAAAAAAAAAAAAAAA	32	GCAGGCCACGTGAAATAACC	GTTTGTACGCTGCGCTATGG	59.83	59.974	140
U13E12.r	GGTCT	78	GGTCTGGTCTGGTCTGGTC	19	TCCAGTCCGAGTCTCGAGTC	GTAGTCGTGCATCGCTCGTA	60.391	59.973	239
U13I04.r	G	81	GGAGGAGGAGGAGGAG	16	CTGCAGAGCTCCCGCATAG	GCTTCATGCGCTTCATCCAG	60.301	59.971	145
U13I04.r	G	102	GGGGGGGGGGGCGGGGGGGGGGGG	24	CTGCAGAGCTCCCGCATAG	GCTTCATGCGCTTCATCCAG	60.301	59.971	145
U13K08.r	T	340	TTTTTTTTATTTTTTTTATTTTTTTTTTTTT	31	CTTTCGTTGCGGCTCTTGTC	TGGTATGTGCAAGAGCTCCG	60.111	60.108	209
U13M22.r	A	176	AAAAGAAAAGAAAAG	15	TTTCCCAGAAGCTAAGAAAGGT	TGATTGCTCTTGGCTTGGCT	57.276	60.251	214
U13M22.r	A	199	AAAAAAGAAAAAAGAAAAAAGAAAAAAGAAAAAAGAAAAAAGAAAAAAGAAAAAGAAAAAAAA	63	TTTCCCAGAAGCTAAGAAAGGT	TGATTGCTCTTGGCTTGGCT	57.276	60.251	214
U13B05.f	GCAA	278	AAAAAAAAAAAAAAAAAAAAAAAAAAAAAAAAAAAAAAA	39	ATCTCGAGTATCACGTCGCG	TGATTGCTTCCTCCGAACCC	59.767	60.035	190
U13B05.f	GCAA	566	GCAAGCAAGCAAGCAAGCAA	20	TTGGAGAAGGTCGGAAGTGC	CCTCCTTCTTGCTTGCTCGA	59.965	60.037	147
U13D11.f	GGGCT	355	GGGCTGGGCTGGGCTGGGCTG	21	GTCCTGGACAGACGGAGTTG	ACGTAATCTGAGCCAGGCAC	60.038	60.108	160
U13F01.f	A	153	AAAAAAAAAAAAAAAA	16	AGCAGGCATGTCCATTGGAA	CTGTTGCGTTGCATCTGGAG	59.96	59.833	208
U13F07.f	A	432	AAAAAAACAAAAAAAAAAAAAAAAA	25	TGGCTGTTGTAACCGTCGAA	GGCTCAAGGCGGAGGATATC	59.896	60.037	183
U13F09.f	GTCACT	478	TACCTACCTACCTAGGTACCTACCTACCT	29	CGTATGTACCTCTGCGCAGT	GCCAGTGACAGTGACAGTGA	59.899	59.895	239
U13F09.f	GTCACT	593	GTCACTGTCACTGTCACTG	19	CTGATGGCACGACTACGGAA	GTAGGGAAAGTGCCACCAGG	59.827	60.323	192
U13N21.f	T	124	TTTTTTTTTTTTTTT	15	CGCTGGACCACGGATACTAG	GTGGCCCGGATCGACATTAT	59.689	59.965	248
U13B01.r	GATGC	106	GATGCGATGCGATGCG	16	TCAGGCTGTGTGATGTGCTT	GGAGCACTGCACTTTGTTGG	59.891	59.969	244
U13F21.r	T	355	CCCCCCCCCCCCCCCCCCC	19	CCCATGCAACCAGACAGACA	TTTCGGTTCGGTTCCGGG	60.251	59.969	234
U13F21.r	T	374	TTTTTTTTTTTTTTTT	16	CCCATGCAACCAGACAGACA	TTTCGGTTCGGTTCCGGG	60.251	59.969	234
U13H05.r	C	123	CCCCCCCCCCCCCCCCCCCCC	21	GAGGGACGGACGTCTGAAAC	GGGCTTGGGCATCCTATCTC	60.388	59.963	207
U13H15.r	TCTGG	164	TCTGGTCTGGTCTGGTCTGGTCTGGTCTGGTC	32	ACCTTTGACCTATCGGCGTG	AAGTTTCAGGAACCAGCCCG	60.108	60.537	239
U13J13.r	A	159	CACCAACACCAACACCATCAACACCAACACCAACACCATCACCA	44	CCCTTGCCATCTGGACTCAA	CGCTGGGATCGAAGTGACTT	59.671	60.109	224
U13J13.r	A	275	AAAAAAAAAAAAAAAAAAA	19	CTGCTTGAAGCCACCAACAC	CGCTGGGATCGAAGTGACTT	59.969	60.109	194
U13L15.r	A	114	AAAAAAAAAAAAAAAAAAAAAAAAAAAAA	29	GCTCTGCGGATTCAGGACTA	TTGGCGAATGGAGTCTTGGG	59.253	60.322	195
U13L23.r	T	337	TTTTTTTTTTTTTTT	15	GGAAAGAATGCCACACGACG	CCAATGAGACATCAACGCCG	59.834	59.625	221
U13N07.r	TA	78	TATATATATATATATATATAT	21	AGGAATTCGCCGATCTCTTT	CTCGCACTAGGCTAGATGGG	57.01	59.399	149
U13B12.f	T	229	TTTTTTTTTTTTTTTT	16	GGTCAGAAGAAAGACGGGCA	ACAGTCATGGTCACGACGTC	59.965	60.039	140
U13F04.f	CT	376	CTCTCTCTCTCTCTCT	16	TGGAATGTCGTCGAGGCAAA	AAGCCGTTGGACATGCACTA	59.966	59.964	190
U13F16.f	A	489	AAAAAAAAAAAAAAA	15	AGTCTTGATCGAGCCTGCAG	ACTTGAGAGAGCCTTCTTGCA	59.825	59.304	144
U13H06.f	A	132	GGGGGGGGGGGGGGG	15	AGGCAAGCTTCTAGTCGCAG	TTGCGTGATGGGTGAATGGA	60.108	59.963	167
U13H06.f	A	291	AAAAAAAAAAAAAAAAAAAAA	21	TCCATTCACCCATCACGCAA	TTCGCCTTGGTAGTTGGTGG	59.963	60.251	138
U13H20.f	GCTGGC	199	GCTGGCGCTGGCGCTGGCGCTGGC	24	CTGGTCACTCTGGCACTCTG	GGGTAGCCGTCGATATGTGG	60.038	60.039	245
U13J08.f	CTTGC	535	CTTGCCTTGCCTTGCCTT	18	CCACTGCCATCTCGTTTCCT	CGGAGGTTTCGTTTGACAGC	60.036	59.765	186
U13J20.f	A	370	AAAAAAAAAAAAAAAAAAAAAAAAAA	26	CCCTCTTTGGCTTCGGATGA	TGCTGGGTAAGTGTGGTTGG	59.747	60.179	247
U13J22.f	A	133	TTTTTTTTTTTTTTTT	16	GTTGTGCGTGACTCTGGAGA	TGCCCTGAAATGCCCAAGAT	59.968	59.958	225
U13J22.f	A	413	AAAAAAAAAAAAAAAAAAAAAAAAAAAA	28	GCATGCGACGTGATGGAAAT	GTGTTTCTCGCGTTGTGTCC	59.622	60.042	203
U13P20.f	CCACG	346	CCACGCCACGCCACGCCACGCCACGCC	27	TGCCTTTATCCATCTGGCGG	CTAAAGAGCAGGGCAGCTGC	60.179	61.375	141
U13B12.r	A	256	AAAAAAAAAAAAAAAAAAA	19	TTGTTCCGCAGCCGAGAAG	TTCGCGGAGAAGTGATGGAG	60.668	59.827	173
U13D18.r	A	130	AAAAAAAAAAAAGAAAAAAAAAA	23	CAGCCATTTCGCTATCCGGA	CTGTCCCTACTCTAGCCGGT	60.25	60.107	199
U13H08.r	A	182	AAAAAAAAAAAAAAAAAAAA	20	GGGCCAATCCGACCCTTAAA	TCGCCCTTCTCCCGTCTTT	60.034	60.912	235
U13J12.r	GGCT	219	AAAAAAAAAAAAAAAAAAAAAAAAAAAAAAAA	32	AGCTAGGACGAAGCGGAAAC	CTCTCTCCCTCCCTTCACCT	60.109	59.662	176
U13L08.r	AGC	151	AGCAGCAGCAGCAGCAGCAGCAGCAG	26	ACCAACCTTTCGTCGCCTC	AGGCATTCCATACTGCTGGC	60.301	60.467	248
U13N08.r	CAGG	253	TTTTTTTTTTTTTTTTTTTTTTTTT	25	GGGACATTTGCTTGAAGGCG	CACGACGTCTCTGTGTCTCC	60.109	60.11	239
U13N08.r	CAGG	562	CAGGCAGGCAGGCAGGC	17	GATTTGGCGGTGGAATGACG	ATTGGCTTCGGGTGATGGG	59.901	60.077	168
U13N24.r	G	92	GGGGGGGGGGGGGGGGGGGGGGGGG	25	GGCAAGGCAACACTGAACTT	TGACCTGCAATGGAAACGGA	59.253	59.89	178
U13P02.r	TGCG	119	TGCGTGCGTGCGTGCGTGCGTGCGTGCG	28	GGCGATGACCAAGAGATGCT	TGCTCCCTCTATCTGCGGAT	60.179	60.179	144
U04I15.f	CT	298	CTCTCTCTCTCTCTGTCTCTC	21	AACAACAACAGCAACGACGG	TCTCAACAGCGAAACCACCA	59.902	59.821	225
U04M15.f	AAG	299	AAGAAGAAGAAGAAGAAGAAGAAGAAGAAGAAGAAGAAGAAGAAGAAGAAGAAGAAGAAGAAGAAGAAGAAGA	73	GCGAGAGGCGACATGATACA	CCGAGAACTCCTGCTTCGTT	59.969	60.038	241
U04C11.r	AG	325	AAATAAAAAACAAATAAATAAATAAA	26	CGGCGAGGCATGGTTTATTG	TGGGTGGTCGTCTCTCTCTT	59.971	59.887	219
U04C11.r	AG	353	AGAGAGAGAGAGGGAGAAAGAGAGAGA	27	CGGCGAGGCATGGTTTATTG	GCAGATAGCCTCAGGTTGGG	59.971	60.179	235
U04E01.r	GGGAC	444	GGGACGGGACGGGACGGGAC	20	CAGCTTCTCGACTCCTCGAC	CTTCTTTGATATGCCGCCGC	59.902	60.041	152
U04G07.r	CGA	199	CGACGACGACGACGACGAC	19	GTGAGGAACCGCCCACTAAA	CGCGACAACAAGCTTCAAGT	59.964	59.695	227
U04G09.r	A	170	AAAAAAAAAAAAAAAAAA	18	CACCGGGTCTCCCTTAAAGG	CATTGTGACGGCATCAAGGC	59.748	60.179	201
U04K05.r	TGGCAC	157	TGGCATTGGCACTGGCACTGGCACTGGCACTGGACTGGCCCTGGACTGCCACTGGC	56	TTTCTTGCCGAAACCCGACT	CGCTTGGGCTAGCCATGAAT	60.179	60.821	235
U04K17.r	TAAC	386	TAACTAACTAACTAA	15	GACAACGAAGTAGGCGACCA	ACTCTTTAGCTTCCTTTCTTTCCT	60.039	57.806	241
U04K19.r	ATTT	169	ATTTATTTATTTATT	15	CTGACGGGTTGTTTGTCGGG	CACACCAAAGCCGCATACAC	61.504	60.11	199
U04K23.r	A	345	AAAAAAAAAAAAAAAA	16	GTCTGCTGACCTGGACACTC	TTCGCTTTCCTTGACCGACA	60.038	59.895	159
U04M05.r	ACT	97	ACTACTACTACTACTA	16	CGGTATCTTACCCAACTCGCA	AGGCGTAGTATCCTCAGAGGT	59.864	59.504	179
U04C04.f	AGCGGC	57	AGCGGCAGCGGCAGCGGCAGCGGC	24	TGGGTGGAAGGAAGGGTCTT	GTCTTCCAGCCGCCTTCTC	60.403	60.449	220
U04C08.f	GA	104	GAGAGAGAGAGAGAGAGAGAG	21	GCTTTGCCGTTGTCAAGAGG	AGGTTCTGCAGATTGACCGG	60.04	60.036	216
U04C18.f	TCGC	207	TCGCTCGCTCGCTCGCTC	18	CTTTCCGTCCTCCATCCGTC	GAACGTGGAGTCTGGAGTCG	60.179	60.11	217
U04E18.f	GCGT	253	GCGTGCGTGCGTGCGTGCGTG	21	AGCTGTACAAGTCGCTCCAC	AGTCCCGGTCTGTACACACA	60.038	60.469	229
U04I04.f	A	77	AAAAAAAAAAAAAAAAA	17	CTACTAGAGGCGGTCCCGA	ACGACATGTGTCTCGGAGTG	59.852	59.759	167
U04K18.f	TGC	215	TGCTGCTGCTGCTGCTGCTGCTGC	24	CGCTGCTGCCTTCATATTCG	AATCGAATCTCGTCCTCGGC	59.766	59.969	199
U04O20.f	ATT	228	CCCCTCCCCTCCCCTCCCCT	20	TTGAGGCGTTCGATGAGAGG	GCCAGACAGAAGCCAGTGAT	59.827	60.036	214
U04O20.f	ATT	298	ATTATTATTATTATTATTATT	21	TTGAGGCGTTCGATGAGAGG	GCCAGACAGAAGCCAGTGAT	59.827	60.036	214
U04A06.r	T	222	TTTTTTTTTTTTTTT	15	TCTGTGCTGGTGAGCTCTTG	AATCCTCGCATAGCTGTCGC	59.966	60.599	199
U04C14.r	TC	496	TCTCTCTCTCTCTCTCTCTCTCTTCTTCTCTCTCTCTCT	39	CATGCAACCAGGGAGGAGAA	CTATCCCAACGCCATCTCCG	59.671	60.32	182
U04E16.r	CCGAGC	464	CGCAGGCGCAGGCGCAGGCGCAGGCGC	27	TTCACCATCCCACTGCTTCC	GCCTATCCGCTTCCTCCTTG	59.962	60.25	186
U04E16.r	CCGAGC	491	CCGAGCCCGAGCCCGAGCCCGAGCCCGAGCCCGAGCCCGAGCCC	44	TTCACCATCCCACTGCTTCC	GCCTATCCGCTTCCTCCTTG	59.962	60.25	186
U04I06.r	TATCGA	407	TATCGATATCGATATCGATAT	21	TAAGGAGGCCGCTAGTAGCT	GGGAGCGATAGACTACCCTT	59.815	58.002	204
U04I18.r	T	18	TTTTTTTTTTTTTTTTTTTTTTTTTTTTTT	30	TGCGAAGGAGACGGGTGT	AACGAAGACGATGCTGAGCT	60.916	59.755	163
U04K08.r	A	225	AAAAAAAAAAAAAAAAAAAAAA	22	CGCAATTGACTCGAGCCTTG	GGTGGGTTGTGTGGAGAGAA	59.904	59.528	242
U04K18.r	CAGTG	106	CACTCCACTCCACTCCA	17	TCAGAATCCATCTCCTGCGC	TGCGTGGTGCTGATGATGAT	59.894	60.108	231
U04K18.r	CAGTG	300	TCGCTCGCTCGCTCG	15	AATGCCAACAACGTCAACGG	ATCCCTGACGGCACTTGTTT	59.97	59.89	139
U04K18.r	CAGTG	422	CAGTGCAGTGCAGTGCAGTGCAGTGC	26	AATGCCAACAACGTCAACGG	TGACAACGGCTGGGTGTTTA	59.97	59.819	212
U04K24.r	CTTTTT	169	TTTTTCCTTTTTCTTTTTCTTTTT	24	TCTTGTCGACTCGCCCAATC	TCGTCTTCCACAGCCAACTC	60.109	59.966	186
U04M16.r	CAG	489	CAGCAGCAGCAGCAGCAGCAGCAGCAGC	28	GCATCGCAGGATCCGTATCA	GAGAGTGCTGAAGAGTCGGG	60.038	59.828	247
U04M18.r	T	150	TTTTTTTTTTTTTTTT	16	TCAAACTCTGTCGGCCAGAC	TCCAACTCCTCAAAGGTCGC	59.966	59.965	228
U04B11.f	GTTGAC	120	GTTGACGTTGACGTTGACGTTGA	23	TCTCCTCGGAAGGGATGTGT	TGCGCATCAAATAAGTGCGG	59.959	59.901	180
U04D09.f	TA	64	CCGCACCGCACCGCACCGCACCGCAC	26	CCCAATGCCAACCCAGCTA	TGTCGTGATGGACTTGTGCA	60	59.894	250
U04D09.f	TA	362	ATATATGTATATATATATATATATATATATATAT	34	TGCACAAGTCCATCACGACA	GGTGCGCCATAGATGTCTGT	59.894	60.179	180
U04D19.f	C	336	TTTTTTTTTTTTTTTTTTT	19	GAGTCGATGCCACCAGTCTC	GTTGGTGGTCTGCTGGGAAA	60.179	60.467	197
U04D19.f	C	377	CCCCCCCCCCCCCCC	15	GCCGTGATCCTGCAGATGAT	GAATTCCAATCGACGCCGC	60.25	60.011	178
U04F03.f	A	408	AAAAAAAAAAAAAAA	15	TGTCTGTCGCGAGAACGAAA	CGAGAGAGTGGGTGAAGCAG	59.97	60.109	201
U04F09.f	T	433	TTTTTTTTTTTTTTTATTTTTTTTTT	26	CTGCATTGGGAAAGGCGAAG	ACACGGAGCAATTTGACGGA	59.828	60.25	186
U04F11.f	TCG	274	TCGTCGTCATCGTCGTCGTCGTCGTCGTCGTCGTCGTCGTCGTCGTCG	48	GGGAGGAGAATATGCCGACG	GAGGAAGTCACGCCTAGGGA	60.038	60.684	246
U04J19.f	A	345	AAAAAAAAAAAAAAAAAAAAAAAAAAAAAA	30	CCGAGGACAAGTAGTACCGC	GAGGGCTGTTCTGGTGATCC	59.9	60.107	230
U04J23.f	GGC	150	GGCGGCGGCGGCGGCGGCGGCGGCGGCGGC	30	CTTGTTTCGATTTCCCGCCG	CGTCGCCGACCAGATTATCA	60.179	59.97	168
U04N05.f	A	346	AAAAAAAAAAAAAAAAAAAAAA	22	ATTGACTGCTCTCCCGTTGG	TCGCTTGGTTCCTGACTGTC	60.036	59.966	147
U04P05.f	CGA	475	CGACGACGACGACGAC	16	CCATCTGCCTTTCGGAACCT	CCTTCCTGGCTTGGCGT	60.035	59.59	128
U04D09.r	GCAG	48	CAGTCAGTCAGTCAGTCA	18	GGGTTCCTCGCAGTATCTCC	CTCCAGTTGGGTTTGCTGCT	59.61	60.825	138
U04D09.r	GCAG	112	AGCAGCAGCAGCAGCAGCAGCA	22	GCATACCCAAGGCAGTCAGT	TTTGGGTGGCCCTCGTTTC	60.035	60.53	148
U04D09.r	GCAG	181	AAAAAAAAAAAAAAAAAAAAAAAAAAAAAAAAAAAAAAAA	40	AGCAGCAAACCCAACTGGAG	AGCTGCAGAGATGGGTTCTG	60.825	59.748	241
U04D09.r	GCAG	281	GCAGGCAGGCAGGCA	15	AGCAGCAAACCCAACTGGAG	AGCTGCAGAGATGGGTTCTG	60.825	59.748	241
U04F05.r	GGGAT	234	GGGATGGGATGGGATGGGGATGGGATGGGATGG	33	TCCCACCCTTCACAAGATGC	TGCCAGCCAGCAACTTACTT	59.962	60.179	182
U04H05.r	GGTAC	124	GGTACGGTACGGTACGGTAC	20	CAAGAAGGCAGGGCAGTACA	GCAGGAAGGTCCAGTCTGTC	59.963	60.037	196
U04L15.r	A	265	AAAAAAAAAAAAAAAAAAAAAAAAAAAAAAAAAAAAA	37	TCGAGAACCACCCTACGGAT	AGTGTCATGCAGGCAGAGTC	60.034	60.037	143
U04P03.r	C	156	TTTTTTTTTTTTTTTTTTTT	20	CCCGAGGTGGTCAAGTTCTC	TTTGATTCGTTGGCTTCCGC	60.037	59.76	190
U04P03.r	C	191	CCCCCCCCCCCCCCCCCCCC	20	CCCGAGGTGGTCAAGTTCTC	TTTGATTCGTTGGCTTCCGC	60.037	59.76	190
U04P09.r	ACCT	114	ACCTACCTACCTACCTCCTACCTACCTACCTA	32	GAGACAGGCATCTTCTCCCG	GCCCAAGATCACCACTCCAA	59.896	59.962	206
U04F02.f	T	206	CTTTTCTTTTCTTTT	15	CCAGAAGACTTTCGCAGGGA	GCTGTTTGGCTCCCAGAGTT	59.678	60.538	227
U04F02.f	T	229	TTTTTTTTTTTTTTT	15	CCAGAAGACTTTCGCAGGGA	GCTGTTTGGCTCCCAGAGTT	59.678	60.538	227
U04H20.f	CTT	223	CTTCTTCTTCTTCTTCTTCTTCT	23	CAACTGGCCGAGTCACGTAT	AGGCTTTCGAGGACGTGATG	60.109	60.109	181
U04J10.f	ATCGC	322	ATCGCATCGCATCGCATCGCATC	23	CGACTCACCGTTTCAGGTCA	TGGATACCTCAGGCTTCCGA	59.968	60.033	189
U04J16.f	GCGCCT	127	GCGCCTGCGCCTGCGCCTGCGCCTGCGCCTGCGCCTGCG	39	CCCGTTCTCGTCAGCTGAG	ACATGGAAGTATCCCGCACC	60.154	59.82	195
U04L18.f	T	445	TTTTTTTTTTTTTTTTT	17	CGGAGCATGTATTCCCTCCC	GTATCGAGACGCCAGACTGG	59.965	59.97	177
U04P06.f	TC	87	GAAAGAAAGAAAGAAGAAAGAAAGA	25	GCGCAAGGCTTCACAAAGAA	CTGGAATGTGCCTCGTCCTT	59.969	60.036	150
U04P06.f	TC	217	CACACACACACACAC	15	AAGGACGAGGCACATTCCAG	CGAATGGTGGGTGGCAGTAT	60.036	60.107	163
U04P06.f	TC	232	TCTCTCTCTCTCTCTCTCTCTCTCTCTCTCTC	32	AAGGACGAGGCACATTCCAG	CGAATGGTGGGTGGCAGTAT	60.036	60.107	163
U04B02.r	CTGC	276	GCCTGCCTGCTGCCTGCCTGCCTGCCTGCC	30	GAGGTCGTCCATGACTGGTC	CCCGACCTAGGGTAGCTTCT	59.826	60.106	208
U04D20.r	CCT	445	AAAAAAAAAAAAAAAA	16	AGCTTCTGGGCTTTGCTTCA	TTGATGGGAGGAGGAGGAGG	60.179	60.031	249
U04D20.r	CCT	470	CCTCCTCCTCCTCCTCCTCC	20	TGCCTTCTATTCTGCTCCGC	AAGCACGACAACAGCCTTTG	60.179	59.618	185
U04F04.r	GTGTGC	287	GTGTGCGTGTGCGTGTGCGTGTG	23	CCTGGCGTTGTGAAATGAGC	GCAACCTGACGCGAAACAAT	60.11	60.04	149
U04H10.r	T	265	TTTTTTTTTTTTTTTTTTTTTTTTTTTTTTTTTTT	35	TCCATGACAGACAAGCCACG	CCTTGATCCCGTTGGTCCTC	60.321	60.108	235
U04J20.r	A	250	AAAAAAAAAAAAAAAAAAAAAAAAA	25	TGTTGGATAGGGCTCTGGGA	GCTGCACCGCGATATTCTTG	59.956	60.042	240
U04L06.r	T	144	TTTTTTTTCTTTTTTTTTTTTTCTTTTTTTTT	32	CCAGCATGCCAAGGACGTAA	GTCGGTTGTTGGTTGGTTGG	60.676	59.898	221
U04P12.r	CCCGTG	278	CCCGTGCCCGTGCCCGTGCCCGTGCCCGTGCCCCGTGCC	39	TCGATTCCCTGTACCGGAGT	ACACAAGAGAAACGCGTTGC	60.034	59.972	247
U15A09.f	GGAGG	519	GGAGGGGAGGGGAGGGG	17	CTACCTCCCAAGCACGCTAG	AAGTTCTGACGAGACGGCTC	59.897	59.759	236
U15E03.f	A	88	AAAAAAAAACAAAAAAAAAAAAAAAAAA	28	CTTTGGCGGCTGTGTTGG	TTGGCGAATCGACTTGTCCA	59.664	59.966	201
U15E23.f	CAAGGA	229	ACTTGGACTTGGACTTGG	18	AATTAGCATTTGCAGCGGGC	TGTCTTTGTCTTGGTGCCGT	60.179	60.107	191
U15E23.f	CAAGGA	496	AAGAAGAAGAAGAAGAAGAAGTAGAAGAAGAAGAAGAAGAAGAA	44	CCAGATTCTGGCTGAACGGT	CCGTTGCAGCTGGTAGGTAA	60.036	60.037	207
U15E23.f	CAAGGA	558	CAAGGACAAGGACAAGGACAAGG	23	CCAGATTCTGGCTGAACGGT	CCGTTGCAGCTGGTAGGTAA	60.036	60.037	207
U15G11.f	T	386	TTTTTTTATTTTTTTTTATTTTTTTTTTATTTTTTTTTT	39	GTACCGCGCATCAAACCTTC	AACCGACCGATCTGCAAGAG	59.904	60.109	209
U15I15.f	TTC	43	TTCTTCTTCTTCTTCTTCTTCTTCTTCTTCTTCTTCTTCTTTTCTT	46	CGCAAGTCAGCACATACAGC	GACCGCCTTCAAACACAACC	59.904	59.97	232
U15M13.f	AAAAG	146	AGAAGAAGAAGAAGAAGAAG	20	TTGTCGAGATGGACACGTCC	CGCCCATCCGATATTGGGAC	59.757	60.674	204
U15M13.f	AAAAG	405	AAAAGAAAAGAAAAGAGAAAAAAAAGAA	28	GCCATGTTGGACGACAAAGG	GCTCTTTCAATCTCAATACCCTCG	59.759	59.49	153
U15O07.f	G	101	GGGGGGGGGGGGGGG	15	CGACTTTCTGAGAGAGGGCC	GGGCAAGAAGTCAGGCAGAT	59.825	60.035	247
U15C17.r	ACC	123	ACCACCACCACCACCACCACCATCCCCACCACC	33	AGCTCGAGGGTTTGACCATG	GCCAGTATCTCGCGTACGTT	60.036	60.248	250
U15E07.r	ACGTG	62	ACGTGACGTGACGTGACG	18	CCGCCTATCGAGACGTGAC	GATGTGCCCGTGTACCAGAC	60.01	60.74	126
U15I07.r	AGA	129	GAAGAAGGAGAAGAAGAAGAAGAAGAAGA	29	GACGCACGCCAACTATCAAC	CTGGGACACGATGGAAGCAT	59.905	60.108	207
U15K09.r	C	72	CCCCCCCCCCCCCCC	15	GTCTCCTGGCTGGATCGC	GCCAAGGTAAGAGGTTCGCT	59.892	60.036	151
U15M03.r	G	95	GGGGGGGGGGGGGGG	15	CGAGAGGCGCCGTTTCTTT	ATTTCCGCCTGGATCTGCTC	61.028	60.179	161
U15M09.r	G	32	GGGGGGGGGGGGGGGGTGGGGGGGG	25	GACAAAGCTTTGCGAGGGC	TATCGTACCCAGTTGCGCTC	60.081	59.898	184
U15A12.f	C	254	CCCCCCCCCCCCCCCCC	17	GGTCAAGCCGTCAAACAACC	GGATACTGACGATCCCGACG	59.97	59.762	189
U15A18.f	T	159	TTTTTTTTTTTTTTTTTTTTTTTTTT	26	GTGTCAAGGCCAGGGATGAA	CGCTGTGACTTGCCTGTTTC	59.962	60.041	143
U15C08.f	C	372	CCCCCCCCCCCCCCC	15	TGCTTGATCCTGCAGCATGA	CGATGCCATGCTGGTAGCTA	60.035	59.966	202
U15G10.f	A	186	AAAAAAAAAAAAAAAA	16	GAGCTTCACACCCTTGACGA	TGACCAAAGTCCTCCAACGG	59.966	59.892	212
U15I10.f	GAGGGC	420	GAGGGCGAGGGCGAGGGCGAGGGCGAGGGCGAGGG	35	AACCAAACGCATAACCACGC	CGCGCACACTGCCACAC	60.04	62.456	130
U15K02.f	CTAC	377	CTACCTACCTACCTACCTTACCTA	24	TGCTTCTGAATCACAGCCGA	CAAAGCCAAGCGACACATGT	59.679	59.688	192
U15M12.f	GCGCTT	500	TGCGCTGGCGCTTGCGCTTGCGCTT	25	GGAAAGAAACGTCGGTTCGC	CAGAAACGACCAGGCAGACT	60.111	59.966	125
U15O16.f	AT	410	ATATATATATATCTATATATATAT	24	ATGAGGGCTGCAATGTCGAA	GTGCAACTGCCATGTTAGCG	60.035	60.455	214
U15C10.r	A	112	AAAAAAAAAAAAAAAAAAAAAAAAAAAAAAAAAAA	35	CCTCAAAGAGGCGGAACCAA	CATGGGTCCCGATATGTCCC	60.251	59.675	186
U15E16.r	T	161	TTTTTTTTTTTTTTTTTTTTTTTTT	25	CATGGTTGACAAGCTGCTCG	ATCCACACCCTCTCAGGTCA	59.833	59.883	222
U15G02.r	TCG	252	TCGTCGTCGTCATCGTCGTCGTCATCATCATCGTCGTCGTCGTCGTCG	48	AGCTTGAGCACGTGAGCTAG	TGCCTTTCTGGATGCCTCAG	60.109	60.035	239
U15G14.r	A	407	AAAAAAAAAAAAAAA	15	AGAGGCATTTAAGGCTAAATAGGG	AGGGATAGGCCGGAGTTACT	58.365	59.438	201
U15I06.r	T	414	TTTTTTTTTTTTTTTTTTT	19	TTCAAAGCGCTCAAAGTGGC	GACCAACATTATTCCGCGGC	59.969	59.971	170
U15I14.r	CCGT	331	CCGTCCGTCCGTCCATCCGTCCGTCCGTCC	30	GCAAAGCCTGCGTGATGAAT	CGTCGGCCACTTATCTTCGA	59.828	59.9	247
U15K10.r	C	223	CCCCCCCCCCCCCCCCCCCCC	21	GTCGCATCACATTACGCCAC	AAACTGTACGACGTTTGCGC	59.974	60.043	212
U15M02.r	TAA	428	TAATAATAATAATAAT	16	CCCTTCTGGATTATCTGCCGG	GGGAGTTACTAGTGAAGCGTCT	60.271	59.246	200
U15O06.r	ACAT	114	ACATACATACATACATAC	18	TCTGTAGGAGTTGGCATGCG	GGAGGTTGGGTTGACGAGAG	60.108	60.037	179
U15B13.f	TCTG	144	TCTGTCTGTCTGTCTGTC	18	CATCTGCATCCGGGATCCTC	CGGTTCGAAAGGTCCCAAGA	60.037	59.966	139
U15B01.r	AGCCC	168	AGCCCAGCCCAGCCCAGCC	19	GTGCATGAGGTGGGTTGGTA	ATTCAAGCCCGCTGGATAGG	59.962	59.891	248
U15B21.r	CAGAC	79	ACCAGACCAGGCAGACCAGACCAGACC	27	CTCCAGCAGCAGGGAGG	CTTGGCCGCAGTTTAAGCTG	59.004	60.11	125
U15D13.r	GGCT	31	GGCTGGCGGGCGGGCTGGCTGGCTGGCTGGCTG	33	GGGTCGACTCGGGTCTCC	CACCAGCCCGAGATTGAGAT	61.139	59.533	154
U15F04.f	T	196	TTTTTTTTTTTTTTTTTTTTTTTTTTTT	28	AGCGGATTCAACCAGACAGG	TGCTATTCTTTGCCGGTCGT	60.036	60.037	181
U15H22.f	GGATAC	36	GGATACGGATACGGATACGGATACGG	26	TCCTGCGCGTTCTTCCAG	GAGACGGCCAGCGACATT	60.048	60.126	224
U03A01.f	GCAGC	79	GCAGCGCAGCGCAGCGCAGTGCAGTGCAGCG	31	ACGGCCTAAGGAGGGATTCT	AACCTTTCTGGCGAGACTCG	60.031	60.038	241
U03A13.f	C	202	TGCCTGCCTGCCTGCCTGCCTGCCTGCCTGCCTGCCTGCCTGCCTGCCTGCCTGCCCGCCTGCCCGCCTGC	71	GTGCTGCTGCCTATTGTCAA	CAGGAATGGCCGAGGAAGTT	58.832	60.035	250
U03A13.f	C	378	CCCCCCCCCCCCCCCCCC	18	TTGTCAATCCCAGGTGCCTG	CAGGAATGGCCGAGGAAGTT	60.251	60.035	237
U03C11.f	T	340	CTCCTCCTCCTCCTCCT	17	TACAGACAGACAGAGCGGGA	GGCTATCACGAAGTCCCAGG	59.962	59.895	175
U03C11.f	T	390	TTTTTTTTTTTTTTTTT	17	TACAGACAGACAGAGCGGGA	GGCTATCACGAAGTCCCAGG	59.962	59.895	175
U03E07.f	CTTC	92	CTTCCTTCCTTCCTCNCCTTCCTTCTTTCCTTTCTTCTTTCCTTC	45	AGAAACGTAAGCGGTAGCCC	GTTGAGAGGGAGTTGAGGCC	60.108	60.036	210
U03E21.f	AGCCGC	475	AGCCGCAGCCGCAGCCGCAGCCGCAGC	27	TGAAGACGATGAAGCACGGC	CGTTGTACCACGGCAGAGTT	61.014	60.599	150
U03I01.f	GTC	255	AGAACCAGAACCAGAACCAGA	21	AGAGTGTGGTGCATCCCTTG	GGAGACGTGGTTCGATCGTT	59.963	60.109	237
U03I01.f	GTC	291	GTCGTCGTCTTCGTCGTCGTCGTCGTCCTCGTTGTCGTC	39	CCAGAACCAGAACCAGACCC	GGAGACGTGGTTCGATCGTT	59.963	60.109	143
U03I13.f	CGG	286	CGGCGGCGGCGGCGGCAGCGGCAGCGGC	28	TGCTAGCCGTCGTCATCTTC	CGGAGATGATGTGGCCGTAG	59.899	60.319	147
U03I23.f	CCG	60	CCGCCGCCGCCGCCG	15	CCTTAAACGCGGCCATGATT	GAACCACTTGCTTTGGGCTG	59.262	59.967	250
U03K13.f	TCGC	207	TCGCTCGCTCGCTCGCTC	18	CTTTCCGTCCTCCATCCGTC	GAACGTGGAGTCTGGAGTCG	60.179	60.11	217
U03M05.f	ACCTA	159	ACCTAACCTAACCTAACCTAACCTA	25	AGGTAGGTTCCTGGCAGTCT	CGCAGTACTCCATACGGACC	59.883	59.97	190
U03M07.f	GAAG	139	GAAGGAAGGAAGTAAGGAAGGAAG	24	GGGCAGAGAGATAATGAGCGT	GCAACTCTGAACCGCAACAA	59.657	59.62	223
U03M11.f	T	327	TTTTTTTTTTTTTTTTTTTTTTTTTTTT	28	CGACGGAAGCATAGACGGAT	AACCGAGGTCAACACAAGCA	59.689	60.107	148
U03M23.f	TGATGG	127	TGATGGTGATGGTGATGGCGATGGTGATGTTGATGGTGGTGGTGATGATGATG	53	TAGTCTCGTCGGCCCTAACA	CGTCATCATCGTCGTCATCG	60.035	58.962	170
U03C23.r	ATGGC	71	ATGGCATGGCATGGCATGGCATGG	24	CAATTTGGCGCGCCTGG	GCTTGACTCGACAGCTGGG	60.176	60.74	248
U03E13.r	T	292	TTTTTTTTTTTTTTTTTTTTTTT	23	CTTGCAAATCGAGCGGCTAC	TCCAAGTCATCTGGCAGTCG	59.973	59.753	205
U03G19.r	A	399	AAAAAAAAAAAATAAAAAAAAAAAAAA	27	AAACGAGGGCCGAGATTCTG	TATTTCGCATCGGATCCGCA	60.108	59.967	158
U03M13.r	GCCAG	153	GCCAGGCCAGGCCAGGCC	18	GCTCTCTCTTTGGCTCTCCC	GATCGGATATTGGGCCTGGG	59.822	60.035	145
U03M21.r	GCCT	191	GCCTGCCTGCCTGCCTGCCTGC	22	GCTTTGGAGGATTGGAGCCT	AGACAGTCTCTGGGCTTTGC	60.034	59.964	173
U03O01.r	G	36	GGGGGGGGGGGGGGGGG	17	CCCAGGTCAAGAAACTTGGC	GCATTCGCGTTGACCAGTTT	59.038	60.04	145
U03O07.r	A	207	AAAAAAAAAAAAAAAAA	17	AAGGGTTGAGGCGAGGAAAG	GCACGTACTAACCAGCCCTT	59.963	60.037	241
U03O13.r	A	288	AAAAAAAAAAAAAAA	15	TCGTCGGGTGTATTTGAGGC	ATGCGATCAACGGTGACTGA	60.109	59.754	127
U03A04.f	ATTTT	182	ATTTTATTTTATTTT	15	CACTTGTCAGGTACGGCGTA	TCGCGTTGAAGTAGCACCAT	59.758	60.038	235
U03A10.f	CTA	83	CTACTACTACTACTACTACTACTACTTACTACTACTACTTACTACT	46	TCGCTTCCATGCCATTCCAT	ACGGCCATTGACTCCAAGG	60.107	60.002	222
U03A12.f	TC	114	TCTCTCTCTCTCTCTCTCTCTCT	23	AGTGCTACGGCCTATTCGTG	GTGCGGCTTTATTGGGCTTC	59.898	60.179	155
U03G02.f	TGCGT	289	TGCGTTGCGTTGCGTTGTGTTGCGTT	26	GAGGATTCCGAGGCACAGAC	TCATCCGTCGCAACTGAGAC	60.179	60.109	235
U03G04.f	GCG	397	GCGGGCGCGGGCGCGGGCGC	20	GAGGAAACACTCGGCTACCC	TTGCGCGCAAATCTGGCTAG	60.108	61.981	211
U03G04.f	GCG	418	GCGGCGGCGGCGGCGGCGGCGGCGGCGGCGGC	32	GAGGAAACACTCGGCTACCC	TTGCGCGCAAATCTGGCTAG	60.108	61.981	211
U03K10.f	CGAGG	93	CGAGGCGAGGCGAGGCGAGGCGAGGC	26	AAACGCAATCACCAGCATGG	CTCGACCCAGCACGAACAAG	59.756	61.285	183
U03K12.f	TATCGA	443	TATCGATATCGATATCGATAT	21	AAGAGGCTGCTAGTAGCTCT	AGGAGAGCGGTAGACTACCC	57.547	59.817	204
U03M04.f	GGTCT	210	GGTCTGGTCTGGTCTGGTCTGGTCTGGTCTGGTC	34	TAAGTCGCTCAGAGGACCGA	GGTTAGCACGTACCGGGTAC	60.036	60.179	233
U03M14.f	ATGCG	202	ATGCGATGCGATGCGATGCGATG	23	CATGGAAGAGGCTCGAGCAA	CCTCTCCACATACGATGCCC	60.108	59.966	239
U03M20.f	GTCCTC	193	GTCCTCGTCCTCGTCCTCGTC	21	CGGCGGTTCTTCCTCATGAT	AGACGTGCCGAGGAAGAATG	60.179	60.109	147
U03C06.r	AGAGGC	337	AGAGGCAGAGGCAGAGGCAGAGGCAGAGGCAG	32	TGGCAAAGAAGACAACCGGT	CCTGATTTGACCAGCCACCT	60.107	59.961	237
U03C12.r	T	148	TTTTTTTTTTTTTTTTTT	18	CGTCTTCCAATGGCACTCCT	TTCCACCCTGGTACAACAGC	60.036	59.89	247
U03G08.r	TTATT	352	TTTATTGTTATTTTATTTTATT	22	ACCTTCCGTAACCAACTAGGC	GATGATGCGGCAATGCGTAG	59.723	60.111	204
U03I08.r	AAATA	234	AAAATAAAATAAATAAAATAAAATAA	26	TCCCACGTTGCAGTATGGAC	CTCGCTGCAGCAACAAGTTT	60.037	59.97	211
U03I10.r	TGC	167	TGCTGCTTGCTGCTTGCTGCTTGCTGCTGCTGCTG	35	AGAACCGCTCCACATTGGTT	CAAACCGTTGGCTTTCCTGG	59.89	59.968	167
U03K14.r	A	195	AAAAAAAAAAAAAAAA	16	TCCACGTCGGTATACTGGGT	CTGTTGCGTTGCATCTGGAG	60.034	59.833	250
U03O06.r	CT	201	CTCTCTCTCTCTCTCTCTCTCT	22	AGCTGGGTTTCGTCGTACTG	GACGGTGTTGAGGAAGGGAG	60.039	60.037	224
U03B11.f	TTTA	171	TTTATTTATTTATTT	15	GAAGCCTTGCCCTCAACTCT	TTGGACGTGTGGAACTCGAG	59.963	59.968	146
U03B23.f	AGCCC	216	AGCCCAGCCCAGCCCAGCC	19	GTGCATGAGGTGGGTTGGTA	ATTCAAGCCCGCTGGATAGG	59.962	59.891	247
U03L01.f	A	145	AAAAAAGAAAAAAAAAAAAAAAA	23	CCCAGACGCGGTGTTTAGAT	CGCATGGGATTGTTTAGCGG	60.108	59.971	238
U03L09.f	A	290	AAAAAAAAAAAAAAAA	16	AAAGCCGGTGAAGCCAAGTA	TCACGTTGCCGGACTTGTAC	59.89	60.598	187
U03N13.f	CAG	266	CAGCAGCAGCAGCAGCAGCAGCAGCA	26	CGGAAGGTGGTTGGTTGTTG	TGGTGTGGTCTGTCGTTCAG	59.616	59.896	244
U03N19.f	T	413	TTTTTTTTTTTTTTTTTTTTTT	22	CATGGCGCAAGTTTCAGTGT	TTAAGCAGGGAGGGTTGGTC	59.688	59.303	236
U03P23.f	A	99	AAAAAAAAAAAAAAAAA	17	AGAACGCCCGCTGTTGTAAT	AGCGACCAGAGAAAGGAACG	60.321	60.038	144
U03J09.r	CGATGA	170	CGATGACGATGACGATGACGATGACTATGACTATGACGA	39	GCCCTGAATTGAGTTGTCGC	CAACCGTTTGTCGTCCAAGC	59.831	60.317	171
U03J19.r	A	499	TTTTTTTTTTTTTTTTTT	18	CATGTGACTTGTCCGTCGGA	ATGGAGTGTCAGTTGGCGAG	60.039	60.037	250
U03J19.r	A	604	AAAAAAAAAAAAAAAA	16	ATTCACAGGAATCCGGAGCC	AAAGAGAGTGGTGTTCGGCG	59.819	60.6	205
U03B10.f	GGTGAG	176	GGTGAGGGTGAGGGTGAGGGTGAGGGTGAGGGTG	34	TCTGGTTGCTTCGACAGACG	CCACAACGAGAGGCAAGGAA	60.319	60.25	197
U03D14.f	GCCCAT	302	GATGAAGATGATGATGATGATGATGATGATGATGATGATGATG	43	ATGCCGCTTCAAATGTGTCG	GCTACCAGGAGTATGCGACC	59.831	59.968	250
U03D14.f	GCCCAT	451	GCCCATGCCCATGCCCATGCCCACGCCCATGCCCACGCCCACGCCCACGCCCA	53	GTGGGTGTCACAGGATGGTC	GCTTGCCTCTTCTCAATGCG	60.322	59.902	134
U03F04.f	TGT	392	AGTAGTAGTAGTAGTAGTAGT	21	ATGCTGGTGAGGAGACATGC	CACGTCCACACCTCTTCCC	60.107	60.005	176
U03F04.f	TGT	413	TGTTGTTGTTGTTGTTGTTG	20	ATGCTGGTGAGGAGACATGC	CACGTCCACACCTCTTCCC	60.107	60.005	176
U03F08.f	TTTCT	292	TTCTTTTCTTTTCTTTTCTTTT	22	CCGGCAGATGGAAGATTCGA	TCTCGACATGTGCAACAGCT	59.895	59.966	215
U03F08.f	TTTCT	316	TTTTTTTTGTTTTCTTTTCTTTTTTTTTTTTTT	33	CCGGCAGATGGAAGATTCGA	TCTCGACATGTGCAACAGCT	59.895	59.966	215
U03F12.f	CCA	545	ACCACCGCCACCACCTCCACCACCACC	27	GCAACAAGAAAGCCTCGAGC	TCTTTAGGCGGCCTACTTGG	60.11	59.46	189
U03H08.f	CTG	152	CCGCCGCCGCCGCCGCCG	18	GCAACATCTTCCGACATGCG	GAAGAAGGTGGTTTCGGCCT	60.248	60.251	177
U03H08.f	CTG	172	CTGCTGCTGATGCTGCTGCTG	21	GCAACATCTTCCGACATGCG	GAAGAAGGTGGTTTCGGCCT	60.248	60.251	177
U03L10.f	GGACCC	111	GGACCCGGACCCGGACCCGGACCCGGA	27	CAGGCTAACAGTCTGCCCAG	CGGTTCTCGAGATCCCACAG	60.392	59.899	199
U03N06.f	A	223	CCACCCACCCACCCACC	17	AACGACGTGTCACGAGAGAC	ACGACCTGCGGGATCAAATT	60.041	60.035	153
U03N06.f	A	372	AGAGAGAGAGAGAGAGAGAGAGAGAGAG	28	TTTGCTTCTGCGTTCTTGCC	CTCCGCATTGGTGTTGGCT	59.969	60.973	250
U03P08.f	GCAT	195	GCATGCATGCATGCAT	16	TGTTCCAAGGTGATGACGGG	CGCCCTGGGTATATGCAAGT	59.964	59.891	209
U03B18.r	AGC	267	CATCAACATCAACATCAACA	20	CGCGTCTCTCTTCTCAACGA	GGTGTGGCCAGCAGATACTT	59.834	60.035	249
U03B18.r	AGC	290	ACAACAACAGCAACAGCAACAGCAACAACAACAACAACAACAACAACAACAACAACAACATCAACAACAACAA	73	CGCGTCTCTCTTCTCAACGA	GGTGTGGCCAGCAGATACTT	59.834	60.035	249
U03B18.r	AGC	366	CATCATCATCATCATCATCATCATCATCATCATCACCATCA	41	CGCGTCTCTCTTCTCAACGA	GGTGTGGCCAGCAGATACTT	59.834	60.035	249
U03B18.r	AGC	409	AGCAGCAGCAGCAGCAGCAGCAG	23	CGCGTCTCTCTTCTCAACGA	GGTGTGGCCAGCAGATACTT	59.834	60.035	249
U03D08.r	ACTTGG	144	ACTTGGACTTGGACTTGG	18	GTAAGTGTGGGAGCATCGCT	CCAGATGTGCCGAATCAGGA	60.108	59.821	169
U06C17.f	CGG	152	CGGCGGCGGCGGCGGCGGCGGCGGCGGCG	29	GGCTGACCAAGAAGGCTCTT	AAGCTCTCCGAAAGCTCACC	59.963	60.037	201
U06K09.f	CGA	96	CGACGACGACGACGACGAC	19	GAGCTGTGGAGGGAGGGA	CCAAGGAACCACCGGTTGTA	59.96	59.891	173
U06K21.f	GGC	308	GGCGGCGGCGGCGGC	15	CCCGAGAATTAGCCCAGGAC	TCCCACTGAGACACTCCGAA	59.893	60.179	128
U06C01.r	AGCGT	126	AGCGTAGCGTAGCGT	15	CGTGTTGTTAGCTGCACGTC	TGTGAATCCTGTCTGTGGCC	60.111	59.963	139
U06G15.r	GAA	140	GAAGAAGAAGAAGAAGAAGAAGAAGAAGAAGAAGAAG	37	CACGCCAAGAACTGCCAATG	CGGTAGCATTTCCGTCTCGT	60.388	60.179	238
U06M13.r	T	274	CCCCCCCCCCCCCCCC	16	TGAGCGACTCCTTGTACACG	CGCAAGACTTCCGCCCAAA	59.76	61.258	143
U06A20.f	AGAA	420	AGAAAGAAAGAAAGAAAGAAA	21	AAATCGCTGCCGTGAAGGTA	GCCTTTGTATATGGTGCGGC	60.037	59.689	246
U06C10.f	GCGCCT	77	GCGCCTGCGCCTGCGCCTGCGCCTGCGCCTGCGCCTGCG	39	GCCCAGGCTGTCTTTCCTAA	GCTCAGCCCTACGAATCCTG	59.672	60.25	138
U06C20.f	A	194	AAAAAAAAAAAAAATAAAAAAAAAAAAAAA	30	AGCTAGGACGAAGCGGAAAC	CCCTCCCTTCACCTTCTCTC	60.109	58.8	170
U06G20.f	TTC	137	TTCTTCTTCTTCTTCTTTTCTTCT	24	AGCCCGAGACGTACTTTGAC	AATTGCTCTCGTCGAGGAGC	59.757	60.179	233
U06G20.f	TTC	183	TTCTTTTCTTCTTCTTCTTCTTCTTCTTCTTCTTCTTCTT	40	TGAACTGGCGGGTGTTTCTT	GCAGACACCACCCAAGATGA	60.107	59.963	219
U06A06.r	CCG	403	CCGCCGCCGCCGCCG	15	TCACACTGACTGCGGTTCTC	CTGCGTTTGTGCGGCATG	59.968	60.802	147
U06A24.r	A	29	AAAAAAAAAAAAAAAAAAA	19	ACAAACCTGACACGCTGGTG	TTGCTGAGCATCGACCAGTT	61.095	59.965	159
U06K08.r	A	109	AAAAAAAAAAAAAAAAAAGAAAAAAGAAAAAAAAA	35	AAGAGACCTACTTGTCCGCG	GTTCGTTCGATCAACAGCCG	59.473	59.907	237
U06B01.f	GCT	284	CAGCCCAGCCCAGCCCAGCCCAGCCCAGCCCAG	33	TCCTTGATTTGCAGGGTCCC	TGAAGACCTCTGCACATGCC	59.96	60.322	212
U06B01.f	GCT	373	GCTGCTGCTGCTGCT	15	TCCTTGATTTGCAGGGTCCC	TGAAGACCTCTGCACATGCC	59.96	60.322	212
U06B03.f	GCTG	129	TGGCTGGCTTGCTGGCTGGCTGGCTGGC	28	AAAGCAGCCGGAAGAACCTT	CCTGTCACGTTGCACAGTAC	60.179	59.141	228
U06B21.f	T	230	TTTTTTTTTTGTTTTTTTTTTT	22	CTCTTCCGGAACTCCATGCA	GCACGCGTACTATTTGCAGG	59.75	59.974	180
U06D13.f	CCAGAG	304	CCAGAGCCAGAGCCAGAGCCAGA	23	ACTCAAGACCACATGCGTCC	GGAGATGGTGAGGGAGAGGT	60.321	60.032	206
U06F07.f	C	67	CCCCCCCCCCCCCCCCC	17	GAGTCGGCGATGACGTACAT	CTGGCCCAGATAAACCGGTT	59.971	60.034	199
U06F23.f	GTA	253	GTAGTAGTAGTAGTA	15	TAGCCGAATGCATAGCCCAG	TAGTTGGTGCACAGGCTCAG	59.965	59.965	224
U06H15.f	A	82	AAAAAAAAAAAAAAA	15	ACGAGTTTCCACTAGACGAGC	GACTTGCCGTCAACGACTGA	59.8	60.597	135
U06J11.f	AAGG	144	AAGGAAGGAAGGAAG	15	AGAGATAGGGAGCGTTTGGC	TCCTGCCCGACTATTGCTTC	59.534	59.822	167
U06H09.r	TC	389	TCTCTCTCTCTCTCTCTC	18	GCAGTCGGCATCTGATGAGA	AGAAGATAGCCAGCAGAATGC	59.896	58.151	213
U06H21.r	TTC	49	CGTCTCGTCTCGTCTCG	17	TTCGGCCTGTTCCTCAAAGG	AAGAAACGTCAGCATCCCGA	60.251	59.68	218
U06H21.r	TTC	233	TTCTTCTTCTTCTTCTTCTTCTTCTT	26	GTCTCGGTGCTGCTACATCA	CGGGTGATGTCACTTCGTGA	59.827	60.039	241
U06J07.r	A	248	AAAAAAAAAAAAAAAAAAA	19	ACAGCCCGAATTGCACTGTA	CCAGGAATGCGGCCTAAAGA	59.964	60.107	206
U06N05.r	T	33	TTTTTTTTTTTTTTTTTTTTTTTTTTTTTTTTTTTT	36	CGGCGTTGTCCTTTCTCTCT	GCCGTTGCATTTCCATGGAG	60.038	60.179	224
U06P01.r	GTGCG	41	ATGCAATTCAATGCAATGCAATGCA	25	CCACGCAACTGTTGATGCAA	CTCCCAGTCAGCTGCCTG	59.969	59.732	130
U06P01.r	GTGCG	77	GTGCGGTGCGGTGCGGTGCGGTGCGGTGCGGTGC	34	CCACGCAACTGTTGATGCAA	CTCCCAGTCAGCTGCCTG	59.969	59.732	130
U06B12.f	GCT	150	GCTGCTGCTGCTGCTGCTGCTGCTGCTGCTGCTTCTGCTGCT	42	CGTCGCTCAATCAAGCTGTG	CCACCAACAAGAGTAGCGGT	59.906	59.965	169
U06D08.f	A	180	TTTTATTTTATTTTATT	17	TTTCTTCGCCTTCCTCACCC	AGCCACTTCACGATGAGAGC	59.964	60.108	168
U06D08.f	A	328	AAAAAAAAAAAAAAAAAAAAAAA	23	GCTCTCATCGTGAAGTGGCT	CGAGACACGCACCAATCAGA	60.108	60.389	152
U06F20.f	A	228	TTTTTTTTTTTTTTTTTT	18	CAGGTTCTTTGAGCGTTGCC	ATCATTGAACGACGCTTGCG	60.04	59.905	232
U06F20.f	A	267	AAAAAAAAAAAAAAA	15	CAGGTTCTTTGAGCGTTGCC	ATCATTGAACGACGCTTGCG	60.04	59.905	232
U06H10.f	GCAA	469	CAAGCAAGCATGCAAGCATGCAAGCAAGCAAGCAAGCCAGCAAGCCAGCAAG	52	TGCAGTCCAGTGTCAGTCAA	CATCTTCGCACGCCTGGT	59.17	60.435	148
U06L16.f	TGCCT	258	TGCCTTGCCTTGCCTTGCCTTGCCTTGC	28	GCCATTCTGGAACCCGGTAT	TTGCAGATCGATGATCCGGG	59.817	59.966	225
U06L22.f	ACGCA	294	ACGCAACGCAACGCAAGCAAC	21	GCGTTGGATGGAGAAGGGAA	TGTCTTGGATGCGAGGTTCC	60.035	60.036	241
U06N22.f	TGTAC	157	TGTACTGTACTGTAC	15	AAGGGACAAGAAGATGCCCG	CAAATGCCCACCACACAACC	60.035	60.25	162
U06P14.f	GGC	102	GGCGGCGGCAGCGGCGGCGGCAGCGGCGGCGGC	33	GAGGTGGTGGACGAGCTG	CTTCCAGCAGCTCACCTCTC	59.737	60.108	141
U06H04.r	ACCA	292	TTTTTTTTCTTTTTTTTTTTTTCTTTTTTTTT	32	TGACACAGCTGCTGGTGAAA	GTTGGTTGGTTGGTTGGTGG	60.107	59.823	245
U06H04.r	ACCA	427	ACCAACCAACCAACCAACCAACCAACCAACCAACCAACCAAC	42	ATGATGCTGCGCTGGTAACT	TGGTGATGATAGGGACCGGA	60.108	59.737	229
U06H10.r	CTC	195	TGCTGCTGCTGCTTCTGCTGCTGCT	25	CGCTCTCGCTCTGATTCCTT	CAGGAGCAGAAACAGGAGCA	59.898	59.964	224
U07A22.f	T	78	TTTTTTTTTTTTTTTTTTTTTT	22	GGTGTTTCTGTCATGTCGCAC	GTGACTGGGACATGGCAGAA	60.07	59.963	142
U07I16.f	T	78	TTTTTTTTTTTTTTTTTTTTTTTTTTTTTTTTTTTTT	37	AGCACCTCAAGACAACAGCA	TCGACTGCGAAATGCCAGTA	59.819	59.755	146
U07I20.f	ATGCCG	552	ATGCCGATGCCGATGCCGATGCCGATG	27	GAGGAGGGAACTGGCCAAAG	CTCGTCCATGAGGTCGTCG	60.323	59.937	145
U07K14.f	C	387	CCCCCCCCCCCCCCCC	16	GTTGCGTACTGCTTTCCGTG	ACAAGAGCAAACAGGGAGCT	60.111	59.524	188
U07M02.f	T	183	TTTTTTTTTTTTTTTTTTTTTTTTTTTTTTTTTTTTTTTTTTT	43	GATCCTCGCTGCTTCCTCTC	CCCTCTTTGGCGAGTCTGAA	59.968	59.678	172
U07O04.f	CAA	328	AAAAAAAAAAAAAAAAA	17	CGGCGTCTCTACTTGTTGGT	TAAGGCGTGCCGTTTGTTTG	60.039	59.97	204
U07O04.f	CAA	345	CAACAACAACAACAACAAC	19	CGGCGTCTCTACTTGTTGGT	TAAGGCGTGCCGTTTGTTTG	60.039	59.97	204
U07A22.r	A	19	AAAAAAAAAAAAAAAAAAAAAAAA	24	ATTCAGGTGCTGTGAGGGA	TGTACTGTACGGAGCGCAAA	58.222	59.685	240
U07C04.r	CA	417	CACACACGCACGCACACACACACGCACACACGCACACACAC	41	CGTCGTCGTCATGGCCTAAT	GTCAAACAGGCTTGTCGGC	60.249	59.717	127
U07C12.r	A	88	AAAAAAAAAAAAAAAA	16	CTGAGGCTTGTTGGGATGGG	GTGACCGATTGCCGTAAACG	60.682	59.906	126
U07E02.r	GA	102	AAAAAAAAAAGAAAAAAAAAAAA	23	CCCTCGCTTCGGGAAGAAA	CTCGAGTACTGGTGGGATGC	59.705	59.897	249
U07E02.r	GA	125	GAGAGAGAGAGAGAGAGA	18	CCCTCGCTTCGGGAAGAAA	CTCGAGTACTGGTGGGATGC	59.705	59.897	249
U07E04.r	TTATT	267	TTTATTATTATTTTATTTTATT	22	ACAGCAAGATGTCGAGTCCT	GTTTGCGCGTGAAGGAATGT	58.739	60.04	240
U07G02.r	AAG	123	AAGAAGAAGTAGAAGAAGAAGAAGAAGAAGAA	32	TTTGCAGAGACTTGGCCGAT	AGCGGTTGTGACTGGGATTT	59.963	59.89	223
U07K04.r	TTTTC	286	TTTTCTTTTCTTTTC	15	CCAGTTTGTCAGTCCGCTCT	TTTGGTTAGCGGGAGTGCG	59.966	60.67	175
U07K20.r	GGAGG	52	GGAGGGGAGGGGAGGGG	17	GCGGTGAGGACAGGACAG	AAAGAGTAGCCAGACCGCTG	59.737	59.752	164
U07B01.f	CAAAAA	175	CAAAAGCAAAAACAAAAACAAAAA	24	CCAGCCGTAGATTGCTACCC	AGCAGCCGAAAGTGTGATGT	60.25	60.25	245
U07B09.f	GCAT	205	GCATGCATGCATGCAT	16	TGTTCCAAGGTGATGACGGG	CGCCCTGGGTATATGCAAGT	59.964	59.891	209
U07B21.f	C	318	CCCCCCCCCCCCCCCCCC	18	CCACGTCTTTCCACCTGTCA	CTGTTGCCTGTTGTTGGAGC	59.894	59.969	249
U07D13.f	GCA	288	GCAGCAGCAACAGCAGAAACAGCAGCAACAGCAGCAACAGCAGCATCAGCAGCATCAGCAGC	62	TTTGTGGCCGTGTTTCTGTG	GGCATATGCGGGTAAGACGT	59.546	60.25	149
U07F01.f	TGG	297	TGGTGGTGGTGGTGG	15	AGCTTCTTTGTCGCAGTGGA	TGGGTCTGGTGGTTTGCAAT	59.893	60.106	227
U07F13.f	CGTCCT	310	CCGTGTCCGTGTCCGTGTCCGTGT	24	TTGATGGTTCTGACGAGGGC	CTCATTGAGCGGACCGTTGA	60.036	60.39	230
U07F13.f	CGTCCT	335	CGTCCTCGTCCTCGTCCTCGTCC	23	TTGATGGTTCTGACGAGGGC	CTCATTGAGCGGACCGTTGA	60.036	60.39	230
U07F19.f	TTC	125	TTCTTCTTCTTCTTCT	16	AGGCCGGGTCCTTACTACTT	CTAAAGAAACGGCGCTACGG	59.958	59.356	198
U07H15.f	T	373	TTTTTTTTTTCTTGTTTTTTTCTTTTTCTTTTTTTTTTTTT	41	GTCTTCGGCCCATCATCAGT	GGAGGCATGGAGGGAGGATA	59.821	60.179	174
U07L13.f	CCAT	233	CCATCCATCCATCCATCCATCCATCCATCC	30	TGCATGAATGGCCCACAGAT	CGTTAGGCTGGAATGGTGGT	60.033	60.035	143
U07N23.f	TTA	452	TTATTATTATTATTATTA	18	TTAAAGCGCCGCTATTGAGT	AGGCCTTCTAAGATAAATATAAGGGT	57.981	57.241	192
U07P05.f	T	96	TTTTTTTTTTTTTTTTTTTTTTTTTTTT	28	GTCTTCCACAGGGTGCTTCT	CACGTGGCGTATCTAGAGCC	59.602	60.318	125
U07P15.f	A	428	AAAAAAGAAAAAAAAAAAAAAAAAAAAAAAAAAA	34	TGGTTTCGGTACTCTCACGC	TCGGTCAATAGTCACTGCCC	60.039	59.465	250
U07B01.r	T	319	TTTTTCTTTTTTTCTTTTTTTTTGTTCCTTTTTTTTTTTTTTTTTTT	47	GCTCCTCGACACGTTGAGAA	TCTTCGGCATCCAGTTGCAT	60.039	60.035	195
U07D13.r	GACCA	425	AGACCGACCAGACCAGACCAGACCA	25	CGGAATAGGTCAACGTGCCT	CAGAATGCAGGAATCGCAGC	60.108	59.971	243
U07F05.r	TGCCG	223	TGCCGTGCCGTGCCG	15	AATAGAGCACCAACGCCCTC	CCAACAGCCATCTCGGTAGG	60.108	60.179	183
U07F07.r	TAGTAA	165	TAGTAATAGTAATAGTAATA	20	ACGTCGGATACCACCCTTAC	TTATACTGAAAGCCCGGCCC	58.894	59.818	189
U07H03.r	CTCCA	368	CTCCACTCCACTCCA	15	GGCCCTTGATGAAGCCTGAT	ATGCATGAGTGTTGCCTCGA	60.106	60.036	227
U07L05.r	CGA	163	CGACGACGACGACGACGA	18	CGAAGGAAGCCCAGCACATA	TGACATGAGGGACACGGAAC	60.108	59.68	184
U07N03.r	CACG	318	CACGCACGCACGCACGCACGCA	22	GTGGTCATCGAACCTCACGT	CGAAACGAACTGACGCTGTG	60.039	60.112	145
U07N13.r	TTTCG	154	CTTCTTCTTCTTCTTCTT	18	ACCATTCAATGCATGCTGCC	CCGCAACGAAACGAAACGAA	59.823	60.315	232
U07N13.r	TTTCG	314	TTTCGTTTCGTTTCGTTTCGTTTCGTT	27	CAGAAGAGACGTGGACGGTG	TCTTGCGATGACGTTCCTGC	60.387	61.014	137
U07B16.f	TTG	89	TTGTTGTTGTTGTTGTT	17	CTGGTTGGCGTTTGGTTCTC	CAAACAGGCCGATGCAAACA	59.689	59.968	198
U07H04.f	ATCGT	113	ATCGTATCGTATCGTATCGTATCGTA	26	GCAAACACAACCCACGCTAG	ACGGCTAGGCAGATAGATTGTC	60.04	59.702	155
U07H14.f	GCAA	280	GCAAGCAAGCAAGCAA	16	CAGCCAGTTGCCGTTTGAAG	GAGTCCGTCGATAGCTGGTG	60.318	59.97	188
U07J18.f	TGGGT	293	CGGCAGTGGCAGCGGCAGCGGCAGCGGCAG	30	ATCGAGCCGAGCCAAACAAA	CAAGACATGGTCCACGTCGA	60.605	60.039	164
U07J18.f	TGGGT	413	TGGGTTGGGTTGGGTT	16	ATCGAGCCGAGCCAAACAAA	TTTGAAGGAGCCCGCTTGTT	60.605	60.467	219
U07L22.f	CT	224	CTCTCTCTCTCTCTCTCTCTCT	22	AGCTGGGTTTCGTCGTACTG	GACGGTGTTGAGGAAGGGAG	60.039	60.037	224
U07N06.f	AAAAG	127	AAAAGAAAAGAAAAGAAAGGAAAGAAAAGAAAA	33	TCTTGAAGAGCCGGTGTCAG	AAGTATGGCTGGGTTGGCAA	59.682	59.886	176
U07P06.f	CAAG	390	CAAGCAAGCAAGCAAGCAAGCAAGCAAGCAAG	32	TACGAGAAACAGGCTGCTGG	AAAGCTCGCCATGTCCTCTC	60.037	60.108	185
U07B14.r	GCA	86	GCAGCAGCAGCAGCAGCAGCAGCA	24	GGTTCCAGGAGTCGAAGCAA	ACTGCCAGACCTCTCGAGAT	59.965	60.034	159
U07B20.r	T	128	TTTTTTTTTTTTTTTTTTTTT	21	CAGTGCTGGCTGTAACCACT	GCAGGACTTGCGCTGGG	60.25	61.151	155
U07F18.r	TTC	122	TTCTTCTTCTTCTTCTTTTCTTCT	24	AGTGATGCTCTGAACTGGCG	GCAGACACCACCCAAGAAGA	60.391	59.891	229
U07F18.r	TTC	168	TTCTTTTCTTCTTCTTCTTCTTCTTCTTCTTCTTCTTCTT	40	TGAACTGGCGGGTGTTTCTT	GCAGACACCACCCAAGAAGA	60.107	59.891	219
U08C17.f	GTGCCA	75	ACGCCAACGCCAACGCCA	18	AATCTGGCATCGCATCGGAT	TGAGCGTGTGTCTGAAGGTC	59.964	59.968	131
U08C17.f	GTGCCA	93	GTGCCAGTGCCAGTGCCAGTGCCAGTG	27	AATCTGGCATCGCATCGGAT	TGAGCGTGTGTCTGAAGGTC	59.964	59.968	131
U08G03.f	CAC	282	TCCTCCTCCTCCTCCT	16	ACTTGGCCTCGACATCTTGG	GGAGATCATGGTGGTGGTGG	60.036	60.107	238
U08G03.f	CAC	334	CACCACCACCACCACCACCACCACCA	26	ACTTGGCCTCGACATCTTGG	GCCGAGGAAGTGGGAGATC	60.036	59.556	250
U08G19.f	T	88	TTTTTTTTTTTTTTT	15	TCCACCCGGACAACAAGATT	CCGTCTGCTCTTGGAATGGT	59.231	60.036	167
U08K09.f	C	261	CCCCCCCCCCCCCCCC	16	GCTCCCTCATCCCAAATCCC	CTGGTTGCTGCCGTGTTTG	60.179	60.299	238
U08M21.f	T	155	CCCCCCCCCCCCCCCC	16	AGCCTACACCTGACCTGGAT	CGTCTGCAAAGGAGGGAAGA	59.957	59.678	162
U08M21.f	T	171	TTTTTTTTTTTTTTT	15	AGCCTACACCTGACCTGGAT	CGTCTGCAAAGGAGGGAAGA	59.957	59.678	162
U08M23.f	A	180	AAAAAAAAAAAAAAAAAAA	19	TATGCAATGCCCGTCATGGA	ATCACGTCACGGTTGCTTCT	59.818	59.966	164
U08O03.f	TAGGT	133	TAGGTTAGGTTAGGT	15	ACAAGAATCGTTCAGGCGCT	AGATCCAAGCAACCAGACGG	60.321	60.036	213
U08K03.r	AGTC	189	AGTCAGTCAGTCAGTCA	17	CTTGGGAGGAGACCTAGCCT	ATCTGCCGCGTCACTATCAG	60.032	59.969	235
U08M21.r	TG	198	TGTGTGTGTGTGTGTGTGTGTGTTGTGTG	29	GTCTGGCTGCGCAGGTATAT	GGTGAATACCAATGCGCGAG	59.966	59.695	238
U08I02.f	T	116	TTTTTTTTTTTTTTTTTTTT	20	CTGGCCTAGATCCACGCAAA	CTGAGAAGAGAGCTAGCGCC	60.108	59.969	169
U08I06.f	T	189	TTTTTTTTTTTTTTTTTTTTTTTTTTTTTTTTT	33	AAGGGACGTCGACCTTTGTC	CCCAAAGGGTGAAGGAAGGA	59.967	59.223	151
U08I20.f	CGA	186	CGACGACGACGACGACGA	18	CTGGAGAAGCGCCTAAGAGG	AGGCCACGAACCATTTCTCC	59.896	60.323	239
U08K08.f	T	339	TTTTTTTTTTTTTTTTTTTTTTTTT	25	GGCGACAGCGGAAGTCTTAT	GCTGTGCCGCTTTCCATACT	60.179	61.027	130
U08K16.f	GAAAAG	294	GAAAAGGAAAAGGAAAAG	18	AGGAAACGGTAAGCTGGACG	AGGGTTTGAGCAGCATCTCC	60.038	60.035	182
U08E12.r	T	192	TTTTTTTTTTCTTTTTTTTTT	21	GACCAGCTCCGTGCACTATT	GCGTTGTACGATGCTGCTTT	60.108	59.834	201
U08G24.r	TGCC	108	TGCCTGCCTGCCTGCC	16	CCCAAATCGCCTCGGTGG	ATAGGCTGCCGACTTGAAGG	60.824	59.821	185
U08D07.f	A	133	AAAAAAAAAAAAAAAAAAAAAA	22	AATTCATCTGGTGCACGGGT	CCCATCCATCGTCACCCAAA	59.962	60.035	145
U08D09.f	ATGCAA	363	ATGCAAATGCAAATGCAAA	19	CCCAGCTGGATATCTGCAGG	TAAGATGGGACGATTGCGGG	59.964	59.894	239
U08F09.f	GCCCAT	334	GATGAAGATGATGATGATGATGATGATGATGATGATGATGATG	43	ATGCCGCTTCAAATGTGTCG	AGGAGTATGCGGCCATCATG	59.831	59.964	244
U08F09.f	GCCCAT	484	GCCCATGCCCATGCCCATGCCCACGCCCATGCCCACGCCCA	41	TGTCACATGATGGCCGCATA	CTCTTCTCAATGCGGCGTGA	59.82	60.737	125
U08N11.f	CGT	584	CGTCGTCGTCGTCGTCGTC	19	CCCTGTTTCGCTGTTTGCAA	TTGGAGACAGTGATGCGAGG	59.898	59.753	181
U08P17.f	GCCCC	91	GCCCCGCCCCGCCCCGCCCCGCCCCGC	27	GCTGACGGCCATGGATCAT	GTCGTGGGCTTTGGTTGC	60.228	59.665	148
U08D09.r	AT	135	ATATATATATATATATATATATGTATAT	28	CGTGCTGTTTGACACCTTGG	GTACACTGTGGAGGGTGTCG	59.971	60.039	135
U08D13.r	T	289	TTTTTTTTTTTCTTTTTTTTTTTT	24	CCTACCGCGGTGTATCAGTC	GGGAACAACAACGACGAAAGG	59.97	60.003	155
U08H07.r	G	105	GGGGGGGGGGGGTGGGGGGGGGGG	24	TGATGGATGTCGTGACTGGG	CGCTGCAGTATGCCATTACC	59.463	59.412	152
U08J05.r	GTCTG	181	GTCTGGTCTGGTCTGGTCTGGT	22	AAGGCAACAAGAGAGGGACG	AGTACCGGCTAGCAGAAAGC	59.965	59.824	175
U08J11.r	TGCCT	48	TGCCTTGCCTTGCCTTGCCTTGCCTTGCCTTGC	33	CCGGTGGGTCTAGAGAGGG	ACCATGATGTCTGGCAAGCA	60.456	59.961	240
U08L01.r	GTG	128	TGATGATGATGATGA	15	CGTGGCGAGGATAAGACTCC	ATCACCACCACCACCACCA	59.969	61.082	150
U08L07.r	GAAA	96	GAAAGAAAGAAAGAGAGAAAGAAA	24	GCCGCAGATGATGAAGACGA	GCATGTATTTCGGATGCGCC	60.528	60.386	138
U08N01.r	A	402	AAAAAAAAAAAGAAAAAAAAAAAA	24	CCGAACGGACCGAAATCGAT	TCTTCCTCGCAGAACCTTGG	60.527	59.678	149
U08N11.r	A	393	AAAAAAAAAAAAAAAAAAAAAAA	23	CCCAAGATAACCAACGGCAC	AAACGTGACGTCCGGGTATC	59.191	60.109	213
U08P05.r	AAGAA	257	AAGAAAAGAAAAGAAAA	17	TGCAGCTTCCGCTTATTGGA	GTACTCCTGCTCCGTTTCCC	60.036	60.108	130
U08P07.r	ACAGT	126	CTACCTACCTACCTA	15	GAGACCCACTCACGTCCAAG	AATGGTGAGGACAGCGTGAG	60.038	60.037	218
U08B24.f	C	205	CCCCCCCCCCCCCCC	15	CCACCAGTTCAGCTACCAGG	TGAAGGTTGGAACGATGGCA	60.036	59.89	137
U08D24.f	AACC	88	AACCAACCAACCAACC	16	GAGGCAACGCTTACTTGCAT	GACCTTGATATCTGCGCCGA	59.195	59.968	154
U08F06.f	TTG	81	TTGTTGTTGTTGTTGTT	17	CTGGTTGGCGTTTGGTTGTC	CAAACAGGCCGATGCAAACA	60.249	59.968	196
U08F18.f	CGT	162	CGTCGTCGTCGTCGTCGTCGTCGTCTTCGTCGTC	34	TGTGATGTTCAGCGCATCCT	GATTGGAAGCAACGACGACG	60.036	59.907	184
U08H08.f	TGAC	107	GCCTGTGCCTGTGCCTGT	18	TTTAGGGCGGACTTGCATGT	GGAGTACGCAAAGCCAGACT	59.962	60.037	216
U08H08.f	TGAC	381	TGACTGACTGACTGACTGACTGACTG	26	GACAAGTGCCGACCTCTCAA	AAGGAATGTGCTTGCCGTCT	59.966	60.251	144
U08H10.f	A	185	AAAAAAAAAAAAAAAAAAAAAAAAAAAAAAA	31	CAAGACCGGACTCCATGACC	ATCCGCCAGCATCATCGATT	60.108	59.964	219
U08H16.f	T	504	TTTTTTTTTTTTTTTTTT	18	ACAAGGCATCTGGATCAGCC	AGTTGCTGGACCGGTTGG	60.107	59.887	174
U08H20.f	AT	360	TATTATTATTATTATTA	17	TGATATGTCATGGCTATCCCTTT	GGGCTGTGACAATAACTTACTAATAT	57.152	57.096	215
U08J06.f	TAGG	235	TAGGTAGGTAGGTAAGGTATGTAGGTA	27	GCTTGGATGTGCTTGCTCAG	GCTGGCATTTGCTTGTGGAA	59.829	59.966	232
U08J10.f	A	151	AAAAAAAAAAAAAAAA	16	AGCTTAGGGTAGAGAGGGCC	ACGACATGGGAACGCATCAT	60.105	60.108	194
U08L14.f	CAT	260	CATCATCATCATCATCATCATCATCATCATCATCATCACCATCACCATCACCATCATCACCATCA	65	CTGCGTCAGGATCTCTGCAA	GAGGGTAGTTTCGTGCCGAA	60.108	60.038	218
U08P18.f	T	254	TTTTTTTTTTTTTTTTTTTTTTTTTTT	27	ATTTGCAATTCGCGGCTTCA	CCGCGCATATTGCAAGAGAC	59.757	60.042	172
U08B22.r	T	140	TTTTTTTTTTTTTTTTTTTTTTTTTT	26	GTGAATGCGCCTCTGTGTTG	ATAAGGTTGGCCGTCCTTCG	60.11	60.108	152
U08D04.r	TTATT	303	TTTATTGTTATTTTATTTTATT	22	TAGCGGATGGGCTCACAAAG	GATGATGCGGCAATGCGTAG	60.108	60.111	248
U08F22.r	GT	308	GTGTGTGTGTGTGTGAGTGTGT	22	CCATCCTGTGACGACACCAA	AGAAGTATCGCGATGCCGAG	59.965	60.04	231
U08L10.r	T	35	GGGGGGGGGGGGGGG	15	AACTAACAGAGTAGAAAGGAGAGAG	CAAAGTTTGTTTGCGGCTGC	57.303	59.699	166
U08L18.r	TC	146	TCTCTCTCTCTCTCTCTCTCTCTCTC	26	TCCCTTTCACACCATCTCGC	GAGAGATGGCCGAGAGATGG	60.036	59.397	207
U08L22.r	CAACCT	186	CGACCTCGACCTCGACCTCGA	21	CCACCGGTCTCTGCTCTTAC	GCTGAGCTGCTTTCCAACAC	59.826	60.04	244
U08L22.r	CAACCT	210	CAACCTCAACCTCAACCTC	19	CCACCGGTCTCTGCTCTTAC	GCTGAGCTGCTTTCCAACAC	59.826	60.04	244
U08N12.r	A	81	AAAAAAAAAAAAAAAAAAAAA	21	CAAGAGGGTTGTCGGACTGA	CCCAGATCCCGGATCGTAAC	59.32	59.683	156
U08N24.r	A	96	CGTGACGTGACGTGACG	17	TGCAAGCTTTCCAAGGAGGG	CGGATGTACCCGTGTACCAG	60.54	59.898	154
U08P18.r	TGCCT	204	TGCCTTGCCTTGCCTTGCCTTGCCTTGC	28	GCCATTCTGGAACCCGGTAT	AACACGCGATCGATTGCTTG	59.817	59.905	143
U05A15.f	A	109	AAAAAAAAAAAAAAAAAAAAAAAAAAAAAAAAAAAAAAAAAAA	43	TTGGATCTCCCGGAGAGGAG	CGTCGTTTGCGGCAAGTTT	60.106	60.298	144
U05E07.f	A	316	AAAAAAAAAAAAAAA	15	TCGTCGGGTGTATTTGAGGC	GCATACAGGCAAGGTCGAGT	60.109	60.108	232
U05G09.f	AAAGA	526	AAAAATAAAATAAAAATAAAAATAAAAAATAAAAA	35	GTCGCGTTTGATCGTCTGTC	CACGGCATTCGCAGTAAGTT	59.637	59.204	175
U05G09.f	AAAGA	586	AAAGAAAAGAAAAGATAAAGAA	22	GTCGCGTTTGATCGTCTGTC	CACGGCATTCGCAGTAAGTT	59.637	59.204	175
U05I17.f	AG	73	ATCGAATCGAATCGAA	16	CAGGGACCAGAGCATGCAAA	TGGTGTCGGAGGAAAGAAGC	60.61	59.965	245
U05M17.f	TATCGA	361	TATCGATATCGATATCGATAT	21	ATCGCGGGTAAGGCCTAAGA	TAACCTATCTGCCTGCCGTC	60.758	59.249	174
U05A05.r	GCA	285	GCAGCAGCAGCAGCAGCAGCAGCAGCAGC	29	CGGACCGGAAGTACATCGAG	TACTGCTGTTGCTGCTGCT	59.971	59.928	229
U05A05.r	GCA	321	GCAGCAGCAGCAGCAGCAGCAGC	23	CGGACCGGAAGTACATCGAG	TACTGCTGTTGCTGCTGCT	59.971	59.928	229
U05A05.r	GCA	351	GCAGCAGCAGCAGCAGCAGCAGCGCCAGCAGCAG	34	CGGACCGGAAGTACATCGAG	TACTGCTGTTGCTGCTGCT	59.971	59.928	229
U05A05.r	GCA	393	GCAGCAGCAGCAGCAGCAGC	20	CGGACCGGAAGTACATCGAG	TACTGCTGTTGCTGCTGCT	59.971	59.928	229
U05A05.r	GCA	429	GCAGCAGCAGCAGCAGCAACAGCAG	25	AGCAGCAGCAGCCTTCTAC	GAATTGCTGCTGCTGTTGCT	60.079	60.039	230
U05A17.r	GAC	360	GACGACGACGACGACGACGACGACGACGACGACGACG	37	GTGCGGACGATACAGATGGT	ACACACGAGCAGACAACTGT	59.898	59.824	126
U05A21.r	T	67	TTTTTTTTTTTTTTTTTT	18	CCGGTGGCGACCTCTAAAG	AGATGGGAAGCAGAGGCAAC	60.154	60.035	135
U05A23.r	A	123	AAAAACAAAAAAAAAAAAAAAAAAAAAAAAAAAAAAAA	38	GACATCAATGTCGCGAGCTG	ATCGATGACCTTCAGACCGC	59.7	59.897	203
U05C05.r	AAG	279	AAGAAGAAGAAGAAGAAGAAGAAGAAGAAGAAGAAGAAGAAGAAGAAGAAGAAGAAGAAGAAGAAGAAGAAGA	73	GCGAGAGGCGACATGATACA	CCGAGAACTCCTGCTTCGTT	59.969	60.038	241
U05C09.r	GAC	339	GATGATGATGATGATGGTGATGATGGTGATGATTATGAT	39	ACAGGCAGCGCTTGTATGTA	TCGTCATCATGGTCGTCGTC	59.751	59.902	157
U05C09.r	GAC	402	GACGACGACAACGACGACGACAACGACGACGACGACGACCACGACGACGACGACGACGAC	60	ACAGGCAGCGCTTGTATGTA	CTGCAGAGGTTGGTGTCTGT	59.751	59.893	243
U05C15.r	CGC	191	CGCCGCCGCCGCCGCCGCCGCCGCCGCC	28	CTATCCCTCCACGACTTCGC	CTCGATGGAAATGCGCGATG	59.969	60.111	128
U05E03.r	G	26	GGGGGGGGGGCGGGGGGGGGGGGGGG	26	GGTTGTTGTGGTTGTTGTGGT	GCAAGCGGGAAAGAAACAGG	59.726	60.039	211
U05G05.r	CAGCC	171	CAGCCCAGCCCAGCCCAGCCC	21	GTGTTGCACCAGCTGAAAGC	GCGCGGTCAATGAATGTTCA	60.596	59.832	241
U05G17.r	T	119	TTTTTTTTTTTTTTTTTTTTT	21	GCCCAGCTGTCTTGTCTCTT	GCAAAGCTGACAACAACCGA	59.964	59.62	129
U05I07.r	GTGAGA	208	GAGTGAGTGTGAGTGTGAGAGTGAGAGTGAGAGTGAGAG	39	GACCCAATACCTCGCCACAA	GGAGTTGCTTTGGTCGGTCT	60.036	60.25	149
U05A18.f	AAGAAA	217	AAAAGAAGAAGAAAAAGAAAAAGAAA	26	AAGGGCACACAGTCTTGGAC	CCTCATCAGCGTACCAACCA	60.179	59.751	221
U05C08.f	TTTA	80	TGCGTGCGTGCGTGCGTGC	19	GGCGTGAGATGAGACCCTTT	TATCGATTCGCTACCGTGGC	59.749	60.04	208
U05C08.f	TTTA	124	TTTATTTATTTATTTATTT	19	TCGCATGGATGATGGCAAGT	ATGCGACAACCAGAGACTCG	60.107	60.109	151
U05C12.f	A	246	AAAAAAAAAAAAAAA	15	CTACGGATACTGCCCAGTGC	AATGCCTGGAGTTCCTCAGG	60.249	59.377	249
U05C12.f	A	269	AAAAAAAAAAAAAAAAA	17	CTACGGATACTGCCCAGTGC	AATGCCTGGAGTTCCTCAGG	60.249	59.377	249
U05C14.f	TGT	211	TGTTGTTGTTGTTGTTGTTGTTGTTGTTGTTGTT	34	CAGAGTTACCAAGCCTCGGG	TGTCACTCCTCCGTACCTGT	60.108	59.888	220
U05C22.f	GGAGCA	363	GGAGCAGGGAGCAGGAGCAGGAGCAGGAGCAGGAGC	36	CGCTCCATTTGCCCTCTACA	CCCGGTTGAGAATCACTGCT	60.108	60.036	237
U05E18.f	ATG	556	ATGATGATGATGATGA	16	TGGTTCTTAGTGGCAGGCAG	GCCTTGGCTGCTCTCTTTCT	59.963	60.322	191
U05K08.f	AAG	95	AAGAAGAAGAAGAAGAA	17	CAGCATGATGGTTGATGCCG	TTCCGCACCCTTTCCTCTTC	59.97	59.964	135
U05M06.f	AAGG	33	AGGAAGGAAGTAAGGAAGGAAGGAA	25	TGGAAGGAAGTAAGGAAGAAGGT	CGCGGGTTCTTACACAAACG	58.76	60.111	168
U05O08.f	AAAAT	231	AAAATAAAATAAAATAA	17	CTGATGTTCCTCCTCTCCGC	AGACAGCCTGAGATGCGTTC	59.896	60.108	207
U05O12.f	A	116	AAAAAAAAAAAAAAAAAAAAAAAA	24	CGTTCGCTTATGCAGGGAGA	CCGCCACAATCATTGGCAAA	60.179	60.038	249
U05C02.r	A	46	AAAAAAAAAAAAAAA	15	GACGAGCTTACACGAGACGG	CCCAGCAACACGAGGGATTT	60.521	60.609	193
U05C20.r	G	23	GGGGGGGGGGGGGGGGGGGGGGGGGGG	27	GCCAAACAGCGCTCTGC	AACAATCTCGGCACAATCGC	59.777	59.552	233
U05E04.r	T	159	ACGACGACGACGACGACGACGACGACTACGACG	33	TGTTGTTGGTTGGTTGCACC	AGGTTGGTGATGTTGTGCCA	59.752	60.106	161
U05E04.r	T	200	TTTTTTTTTTTTTTT	15	TGTTGTTGGTTGGTTGCACC	AGGTTGGTGATGTTGTGCCA	59.752	60.106	161
U05G16.r	GCAACA	105	GCAACAGCAACAGCAACAGCAACAGCAACAGCAACGGCAACAG	43	ATTGTACTGTACCTCCCGCG	CGTCTCTGTTGACTTCCGCT	59.541	60.039	218
U05I04.r	GTGGAG	117	GTGGAGGTGGAGGTGGAGGTGGAGGTGGA	29	CACGCCAGGACAATGGGTAT	GGGCTTGAGCACCGGATAAT	60.107	60.179	240
U05I08.r	CGC	337	CGCCGTCGCCGCCGCCGCCGCC	22	GGCCATCCACTCCATCCTCT	GAAGGACCGCAGATCGAAGA	61.059	59.544	244
U05K10.r	TAGG	215	TAGGTAGGTAGGTAGGTA	18	CCGCCTCATAAGGGCATTCT	AACTGTTGGATGGCGCAGTA	59.891	59.964	195
U05B15.f	GCACAC	284	GCACACGCACACGCACACGCACACGCACAC	30	TCGCCGTTAGAAGCCTGATC	GCAAAGATGGCGTCTGACAC	59.898	59.833	215
U05D13.f	TTA	61	TTATTATTATTATTATTATTATT	23	GCTAAATCAAGACCTCCTCACA	ACCATGTCATTCGGTGGCTT	57.792	59.962	150
U05D23.f	C	151	CCCCCCCCCCCCCCCC	16	GGGTGGAGGATGTGAGCAAA	AAGCCAAGCCTAGCTCCAAG	59.962	60.035	146
U05J01.f	GACGCA	540	GACGCAGACGCAGACGCAGACGCAGACGCAGAC	33	CAAAGACGAGGACCACGACA	GGAGGGTTTACGCCTTCCC	59.968	60.078	222
U05L01.f	GAT	463	GATGATGATGATGATGACGATGATGATGATGA	32	CCAGCCTTTCAGCCTTGAGA	GGAGTACATTCTCCGCCGAA	59.963	59.541	245
U05L09.f	GCTGAG	484	GCTGAGGCTGAGGCTGAGGCTGAGGC	26	GCTCCCGACGAAGATTACGT	GGGTCGCCCTCAGCTTC	59.9	59.764	179
U05N01.f	T	405	TTTTTTTTTTTTTTTTTTTTTT	22	CTGTTCTTTGCTGGTGCGTC	TGCAAGGAAACCGACTCGTT	60.041	60.179	144
U05N07.f	C	211	CCCCCCCCCCCCCCC	15	CCCTTTCGAATCTTGCACTCC	TTAGGGTCGACGGGCTCTAT	59.26	59.816	198
U05P07.f	A	185	AAAAAAAAAAAAAAAAAAA	19	CGATGGGAAGCCGTCAAGTA	TCATTGTGTGCCCTGGAGTC	59.825	59.963	185
U05P15.f	A	245	GGGGCGGGGCGGGGCGG	17	ATCAGCAACGAACATGCACG	CTCTGCCAGGCTTGCTAAGT	59.833	60.036	244
U05P15.f	A	343	AAAAAAAAAAAAAAAAAAAAAAAAAA	26	ATCAGCAACGAACATGCACG	CTCTGCCAGGCTTGCTAAGT	59.833	60.036	244
U05B07.r	A	267	TTTTTTTTTTTTTTTT	16	CTGGACGACGTCTTGGTCAA	GGCCTCTTCTATCGCAGCTT	59.968	59.894	176
U05B07.r	A	436	AAAAAAAAAAAAAAAAAAAAAAAAAAA	27	CTTTACGCCAGGGAGCGTAT	CCCATCCATGCTGTGCAG	59.896	58.478	174
U05B23.r	AAGC	221	AAGCAAGCAAGCAAGCAAGCAAGCA	25	GCGCATTCCAACCGATGTTT	GAGCTTGAGGGTTGACGGAA	60.109	59.965	240
U05D05.r	T	214	TTTTTTTTTTTCTTTCTTTTTTTTTTCTTTTTTTTTTCTTTTTT	44	CTCGTCCAACAACAAGCAGC	GGGAAGGCGGGCAATAAGAT	60.041	60.179	146
U05D19.r	CGCTAC	206	AAGCCAAGCCAAGCCAAGCCA	21	CAAGAACCAGCCAGCATTGC	ACGGAGTAGCGGAGTACCTT	60.389	60.035	205
U05D19.r	CGCTAC	611	CGCTACCGCTACCGCTAC	18	CCACCTCACCCATGCACATA	GGAACGTTTCCCTCACGGA	59.744	59.631	148
U05D21.r	GGGAA	70	GGGAAGGGAAGGGAAGGGAAGGG	23	GACGGAGGACCTGCAGATG	AGGAGGTATGTCGGACTGCT	59.857	60.033	147
U05F03.r	CCATTC	75	TTTCTTTCCTTCTTTCTTTCTTTCTT	26	GACGGGTAGATTCCAGCTCG	CCTGGCTATGAGGAGCGAAG	59.969	59.967	211
U05F03.r	CCATTC	113	CCATTCCCATTCCCATTCCCATT	23	GACGGGTAGATTCCAGCTCG	CCTGGCTATGAGGAGCGAAG	59.969	59.967	211
U05F21.r	A	60	AAAAAAAAAAAAAAAAAAAAAAAAA	25	CCATGTCATCATCAGGTGTTGC	AGGACCTGGGCTTTATTCGC	59.901	60.107	188
U05N03.r	GCA	240	GCAGCAGCGGCAGCAGCAGCAGCAGCAGCAGCAGCAGCAGCAG	43	ACGGCCATGTCTTTCTCGTT	GTACGCGATCCTCGACGG	59.965	60.052	240
U05N09.r	A	191	AAAAAAAAGGAAAAAAAAAAAAAAAAA	27	GCACTGTAGAGATCCGCCAA	CGAAAGGAAGCGTCTGGTCT	59.824	60.038	141
U05B16.f	AAGG	145	AAGGAAGGAAGGAAG	15	AGGGAGCATTTCGCATAGGT	CCGACTATTGCTTCCTTCCT	59.16	57.01	155
U05B20.f	CAAA	108	GCTGGCTGGCTGGCAGGCTGGCTGGCTGGC	30	TTCCTCAGGCTGCTTTCCAG	CGTCTGTCTCGTACTGGAGC	59.963	59.903	203
U05B20.f	CAAA	161	AACAAACAAGCAAACAAACAAACAAATAAATAAACAAATAAACA	44	TTCCTCAGGCTGCTTTCCAG	CGTCTGTCTCGTACTGGAGC	59.963	59.903	203
U05D04.f	CACCAT	392	CACCATCACCATCACCATCACCATCACCATCACCA	35	AGCCATTGATTCCAACGGGT	TCGTGTGGTTGCGAATGAGA	59.96	59.967	243
U05D08.f	ACGAC	240	ACGACACGACACGACACGACACGACACGACACGACACGAC	40	GGCATGCCCGTTCATTGATC	CATTGGGTTGGGTTGCACTG	59.969	59.966	192
U05F08.f	TGCGGC	265	CGGCTGCGGATGCGGCTGCGGCTGCGGATGCGGCTGCGGCTGCGGCTG	48	CTCGTCCATGCTCTCGTCTC	CTCCGACGACGAGGATGATG	59.971	60.041	193
U05H10.f	AAT	285	AATAATAATAATAAT	15	AAGAGTGACGTCCTCATGCG	CGCATGTCGTCAAATGCTCC	60.109	60.248	162
U05L12.f	CCGGGA	331	ACACACACACACACACACACACACACACACACACACAC	38	TATGTAGCAGTAGCAGCGCC	GGGCACTGCACCAATCATTC	59.968	59.826	217
U05L12.f	CCGGGA	492	CCGGGACCGGGACCGGGACC	20	GAATGATTGGTGCAGTGCCC	CAACCTGCCGACAACCAATG	59.826	60.039	152
U05L18.f	TTGTCA	241	TTGTCATTGTCATTGTCATCGTCAT	25	AACCTGGCGTCGTGGTATTT	GGGAGCTGAGAGAAGAAGCC	59.964	59.822	209
U05B06.r	GCCCCT	242	GCCCCTGCCCCTGCCCCTGCC	21	GGTCCAAACACCGCTGACTA	CCTAGCTTGGCATCGGGAAA	59.966	60.107	223
U05B20.r	GAC	184	GACGACGACGACGACGACGACGACACGAC	29	CTCTTCTCCTGCTGTACCGC	TCTGGGTCACTCGAACAAGC	60.179	59.966	158
U05F20.r	TCC	46	CCTCCGCCTCCTCCTCCTCCTCCTCCTCCTCCTCATCCTCCTCATCCTCCTC	52	CTCAGCCTCCGTTCGTCC	GGAGGAGGAGGATGCGAATG	59.818	59.965	136
U05F20.r	TCC	135	TCCTCCTCCTCCTCCTC	17	CCTCCTCCTCCTCATCCTCC	GAGGAGGATAGGCGTACGGA	60.179	60.251	200
U05H04.r	GGC	389	CTGCTGCTGCTGCTGC	16	GGGAAACATGCCTGCCAATG	AGATCGGCAATTACCTCGGC	60.108	60.25	247
U05H04.r	GGC	405	GGCGGCGGCGGCGGCGGCGGCGGCGGC	27	GTGTTTCCGAGCTTGACTGC	CCCGATCCCAAGGTTTCCAA	59.764	59.961	138
U05N12.r	A	142	AAAAAAAAAAAAAAAAA	17	GATGCTGGTGCTGGTCTAGG	ACTAGCAGGATAATCGCGGC	60.179	60.038	150
