# Supplementary material for: A BAC based physical map and genome survey of the rice false smut fungus Villosiclava virens
Source: BMC Genomics. 2013 Dec 16;14:883. doi: 10.1186/1471-2164-14-883 (PMC3878662; doi:10.1186/1471-2164-14-883)
Supplement: Additional file 5: Table S2 — GO annotations of gene products predicted from UV-8b BESs. GO annotations and terms at level 3. [file 1471-2164-14-883-S5.xls]

## Sheet: Cellular Component
Cellular Component
GO terms	GO number	Gene number
extracellular region part	GO:0044421	2
cell part	GO:0044464	587
organelle envelope lumen	GO:0031970	1
organelle lumen	GO:0043233	23
organelle envelope	GO:0031967	19
ribonucleoprotein complex	GO:0030529	41
protein-DNA complex	GO:0032993	1
protein complex	GO:0043234	123
vesicle	GO:0031982	7
membrane-bounded organelle	GO:0043227	220
non-membrane-bounded organelle	GO:0043228	73
intracellular organelle	GO:0043229	273
organelle part	GO:0044422	125
extracellular space	GO:0005615	2
organelle membrane	GO:0031090	41
organelle lumen	GO:0043233	23
intracellular organelle part	GO:0044446	125
cell fraction	GO:0000267	6
intracellular	GO:0005622	450
cellular bud	GO:0005933	5
protein serine/threonine phosphatase complex	GO:0008287	3
endomembrane system	GO:0012505	31
membrane	GO:0016020	218
molybdopterin synthase complex	GO:0019008	2
external encapsulating structure	GO:0030312	2
site of polarized growth	GO:0030427	5
cell division site	GO:0032153	1
cell division site part	GO:0032155	1
cell projection	GO:0042995	2
intracellular part	GO:0044424	370
membrane part	GO:0044425	149
cell projection part	GO:0044463	1

## Sheet: Biological Process
Biological Process
GO terms	GO number	Gene number
sexual reproduction	GO:0019953	5
asexual reproduction	GO:0019954	2
reproductive process	GO:0022414	6
reproduction of a single-celled organism	GO:0032505	4
alcohol metabolic process	GO:0006066	26
nitrogen compound metabolic process	GO:0006807	306
catabolic process	GO:0009056	115
biosynthetic process	GO:0009058	269
organophosphate metabolic process	GO:0019637	18
secondary metabolic process	GO:0019748	1
pigment metabolic process	GO:0042440	6
macromolecule metabolic process	GO:0043170	399
multicellular organismal metabolic process	GO:0044236	7
cellular metabolic process	GO:0044237	561
primary metabolic process	GO:0044238	561
oxidation reduction	GO:0055114	88
DNA packaging	GO:0006323	5
translational initiation	GO:0006413	24
vesicle targeting	GO:0006903	2
organelle organization	GO:0006996	39
microtubule-based process	GO:0007017	25
cell cycle	GO:0007049	18
chromosome segregation	GO:0007059	4
cell communication	GO:0007154	60
establishment or maintenance of cell polarity	GO:0007163	1
cell aging	GO:0007569	1
cell death	GO:0008219	1
membrane organization	GO:0016044	13
cell growth	GO:0016049	2
vesicle-mediated transport	GO:0016192	39
gene silencing	GO:0016458	5
cellular homeostasis	GO:0019725	11
cell cycle process	GO:0022402	13
membrane docking	GO:0022406	8
ribonucleoprotein complex biogenesis	GO:0022613	15
actin filament-based process	GO:0030029	2
cytokinetic process	GO:0032506	1
secretion by cell	GO:0032940	10
cellular macromolecular complex subunit organization	GO:0034621	15
cell wall biogenesis	GO:0042546	1
cellular metabolic process	GO:0044237	561
external encapsulating structure organization	GO:0045229	6
pore complex biogenesis	GO:0046931	0
reproductive cellular process	GO:0048610	4
cellular developmental process	GO:0048869	6
cell division	GO:0051301	11
cellular localization	GO:0051641	76
cellular response to stimulus	GO:0051716	44
transmembrane transport	GO:0055085	67
cellular component assembly	GO:0022607	15
anatomical structure formation involved in morphogenesis	GO:0048646	1
DNA packaging	GO:0006323	5
organelle organization	GO:0006996	39
membrane organization	GO:0016044	13
cellular component disassembly	GO:0022411	2
cellular component assembly	GO:0022607	15
cellular component morphogenesis	GO:0032989	3
periplasmic space organization	GO:0043580	2
macromolecular complex subunit organization	GO:0043933	17
external encapsulating structure organization	GO:0045229	6
cell death	GO:0008219	1
reproductive developmental process	GO:0003006	5
reproductive cellular process	GO:0048610	4
multicellular organismal development	GO:0007275	17
respiratory gaseous exchange	GO:0007585	1
negative regulation of metabolic process	GO:0009892	7
negative regulation of cellular process	GO:0048523	8
reproductive developmental process	GO:0003006	5
multicellular organismal development	GO:0007275	17
aging	GO:0007568	1
anatomical structure morphogenesis	GO:0009653	4
sporulation	GO:0043934	1
anatomical structure formation involved in morphogenesis	GO:0048646	1
anatomical structure development	GO:0048856	20
cellular developmental process	GO:0048869	6
cell growth	GO:0016049	2
filamentous growth	GO:0030447	1
non-developmental growth	GO:0048590	1
movement in environment of other organism during symbiotic interaction	GO:0052192	1
positive regulation of metabolic process	GO:0009893	3
regulation of metabolic process	GO:0019222	90
regulation of localization	GO:0032879	1
positive regulation of biological process	GO:0048518	3
negative regulation of biological process	GO:0048519	9
positive regulation of cellular process	GO:0048522	3
regulation of cellular process	GO:0050794	133
regulation of cellular component organization	GO:0051128	2
cellular component assembly	GO:0022607	15
ribonucleoprotein complex biogenesis	GO:0022613	15
cell wall biogenesis	GO:0042546	1
protein complex biogenesis	GO:0070271	11
response to stress	GO:0006950	60
response to external stimulus	GO:0009605	1
response to biotic stimulus	GO:0009607	1
response to abiotic stimulus	GO:0009628	2
response to chemical stimulus	GO:0042221	8
cellular response to stimulus	GO:0051716	44
protein complex localization	GO:0031503	1
macromolecule localization	GO:0033036	64
establishment of localization	GO:0051234	210
cellular localization	GO:0051641	76
transport	GO:0006810	209
establishment of protein localization	GO:0045184	59
establishment of RNA localization	GO:0051236	2
establishment of localization in cell	GO:0051649	73
establishment of organelle localization	GO:0051656	7
conjugation	GO:0000746	3
interspecies interaction between organisms	GO:0044419	3
regulation of biological process	GO:0050789	135
regulation of biological quality	GO:0065008	16
regulation of molecular function	GO:0065009	21

## Sheet: Molecular Function
Molecular Function
GO terms	GO number	Gene number
glycogen debranching enzyme activity	GO:0004133	3
transposase activity	GO:0004803	2
cyclase activity	GO:0009975	2
oxidoreductase activity	GO:0016491	107
transferase activity	GO:0016740	215
hydrolase activity	GO:0016787	332
lyase activity	GO:0016829	39
isomerase activity	GO:0016853	28
ligase activity	GO:0016874	48
deaminase activity	GO:0019239	4
structural constituent of ribosome	GO:0003735	16
structural constituent of nuclear pore	GO:0017056	2
protein complex scaffold	GO:0032947	1
drug transporter activity	GO:0015238	2
transmembrane transporter activity	GO:0022857	74
substrate-specific transporter activity	GO:0022892	74
cofactor transporter activity	GO:0051184	2
GO:0000166 nucleotide binding	GO:0000166	376
pattern binding	GO:0001871	1
nucleoside binding	GO:0001882	278
nucleic acid binding	GO:0003676	253
chromatin binding	GO:0003682	1
protein binding	GO:0005515	87
lipid binding	GO:0008289	38
vitamin binding	GO:0019842	17
carbohydrate binding	GO:0030246	9
carboxylic acid binding	GO:0031406	6
peptide binding	GO:0042277	1
ion binding	GO:0043167	244
amine binding	GO:0043176	4
tetrapyrrole binding	GO:0046906	14
cofactor binding	GO:0048037	40
metal cluster binding	GO:0051540	16
thioredoxin-disulfide reductase activity	GO:0004791	1
enzyme inhibitor activity	GO:0004857	2
enzyme activator activity	GO:0008047	18
kinase regulator activity	GO:0019207	1
phosphatase regulator activity	GO:0019208	6
nucleoside-triphosphatase regulator activity	GO:0060589	24
two-component response regulator activity	GO:0000156	7
transcription factor activity	GO:0003700	3
transcription cofactor activity	GO:0003712	1
transcription repressor activity	GO:0016564	1
translation factor activity, nucleic acid binding	GO:0008135	27
signal transducer activity	GO:0004871	22
